# Supplementary material for: Creatine kinase-(MB) and hepcidin as candidate biomarkers for early diagnosis of pulmonary tuberculosis: a proof-of-concept study in Lambaréné, Gabon
Source: Infection. 2022 Feb 8;50(4):897–905. doi: 10.1007/s15010-022-01760-8 (PMC9338130; doi:10.1007/s15010-022-01760-8)
Supplement: Supplementary file 1 — Supplementary file1 (XLSX 688 KB) [file 15010_2022_1760_MOESM1_ESM.xlsx]

## Sheet: S7_Data. Train+test_prot rank
S7 Data. Differential protein abundances between progressors and non-progressors in the training and test sets (combined) from the Adolescent Cohort Study, ranked by ascending Banjamini-Hochberg false discovery rate (FDR).
SOMAmer	Target	logFC_mean	logFC_median	KS_dist	p_val	FDR	Bonferroni
8800-14_3	TTC17	-2.60952	0.0226612	0.121728	0.29452	0.475737	845.86
4988-49_2	FGFR4	-1.86144	0.151981	0.166224	0.0565357	0.172368	162.371
8287-17_3	CLM2	-1.73912	0.053943	0.158662	0.0776246	0.211918	222.938
4569-52_2	SORC2	-1.50817	-0.278303	0.250686	0.000600647	0.00947834	1.72506
5822-22_3	GDNF	-1.50317	0.0128751	0.143373	0.140832	0.30457	404.469
8404-102_3	BolA-like protein 2	-1.3786	-0.000952588	0.0698795	0.910967	0.948341	2616.3
10506-53_3	PGRC2	-1.37091	-0.0138246	0.0908184	0.661638	0.778142	1900.22
9255-5_3	IL-17C	-1.25645	0.054305	0.176776	0.0354367	0.127697	101.774
2962-50_2	PTHrP	-1.23175	0.0155741	0.0850436	0.739048	0.833967	2122.55
10024-44_3	HOGA1	-1.17763	0.140267	0.207437	0.00774761	0.0495571	22.2511
7933-75_3	ADA22	-1.16709	-0.0796287	0.162817	0.0653353	0.189336	187.643
7204-1_3	CEA21	-1.15532	0.0327741	0.113959	0.371763	0.549513	1067.7
9981-18_3	K1467	-1.14043	-0.022434	0.129663	0.228046	0.403045	654.948
9794-17_3	ADCK4	-1.12873	0.0630493	0.109639	0.419869	0.588514	1205.86
6430-36_3	F19A2	-1.11157	0.00930212	0.129414	0.229946	0.405157	660.405
8023-23_3	IRK11	-1.08004	-0.0379218	0.115787	0.3525	0.530598	1012.38
3719-2_2	p27Kip1	-1.0318	0.0732545	0.0901537	0.670638	0.782957	1926.07
10054-3_3	GAN	-0.950936	-0.0330274	0.133361	0.20124	0.373119	577.961
10894-25_3	Secretagogin	-0.93691	-0.049225	0.124512	0.269767	0.448103	774.771
5915-58_3	PEX5	-0.936763	0.122555	0.166057	0.0569401	0.172684	163.532
6600-70_3	RELL2	-0.892426	0.0479272	0.146946	0.1232	0.285117	353.83
3714-49_2	CK-MB	-0.885079	-0.626052	0.390195	5.85018e-09	2.80029e-06	1.68017e-05
7755-37_3	ITB5	-0.877148	-0.0669606	0.187162	0.0217562	0.0942441	62.4839
7769-29_3	3BP2	-0.873575	-0.00219721	0.0876194	0.704806	0.810979	2024.2
7648-9_3	MYPC1	-0.861435	-0.419031	0.276194	0.000105996	0.00310633	0.30442
9986-14_3	Neuropeptide W	-0.843002	-0.0750491	0.186332	0.0226453	0.0967817	65.0373
5106-52_3	NOTC2	-0.837816	0.0673692	0.183216	0.0262736	0.104512	75.4577
7805-52_3	GOS-28	-0.832364	-0.0200636	0.074408	0.867278	0.920821	2490.82
10425-3_3	B4GT5	-0.828781	0.0690519	0.183797	0.0255596	0.104297	73.4071
9921-14_3	FBXL4	-0.821186	0.161438	0.129954	0.225844	0.400139	648.625
8064-125_3	Poliovirus receptor	-0.820448	-0.0739048	0.157873	0.0801681	0.21668	230.243
9590-10_3	COX7R	-0.81643	-0.175292	0.209639	0.00688165	0.0458564	19.7641
8068-43_3	K1161	-0.791602	0.0389301	0.152181	0.100668	0.251625	289.117
8464-31_3	RSPO4	-0.781533	0.133535	0.202243	0.0101957	0.057428	29.2821
8470-213_3	RNase H1	-0.769329	0.103981	0.17661	0.0357063	0.128026	102.549
9856-22_3	DHYS	-0.765927	0.00659642	0.0936851	0.622821	0.749055	1788.74
4985-11_1	FABPE	-0.762027	-0.0188524	0.133901	0.197536	0.370558	567.325
8843-34_3	MRF	-0.748191	0.0534	0.155796	0.0871997	0.227257	250.437
7234-12_3	GT252	-0.746643	0.039049	0.132156	0.209694	0.385311	602.241
3896-5_2	Phosphoglycerate mutase 1	-0.74334	-0.0180376	0.131948	0.211179	0.38568	606.505
9183-7_3	IFN-a/b R1	-0.741464	-0.05691	0.159576	0.074765	0.208067	214.725
7253-6_3	QKI	-0.73877	-0.0521643	0.0986705	0.556177	0.699361	1597.34
4997-19_1	IF4A3	-0.731962	0.0254737	0.128625	0.236042	0.412857	677.911
5033-27_1	Tropomyosin 1 alpha chain	-0.726246	0.0547029	0.134774	0.191666	0.362625	550.465
10761-5_3	TMED2	-0.717172	0.0509748	0.154466	0.0919662	0.235407	264.127
9872-23_3	CTNA2	-0.689729	0.00516892	0.13818	0.170036	0.338657	488.343
8601-167_3	sLRP1	-0.687178	0.034403	0.124803	0.267273	0.446543	767.607
10014-31_3	SLUG	-0.680696	0.103618	0.18172	0.0281911	0.10933	80.9648
8908-14_3	KCE1L	-0.671578	-0.0302329	0.140839	0.154534	0.323249	443.822
6571-75_3	CQ078	-0.659895	0.0566532	0.129414	0.229946	0.405157	660.405
4697-59_2	GM-CSF	-0.645624	-0.05275	0.136975	0.177454	0.346935	509.647
5733-61_3	IFN10	-0.635722	0.0262145	0.13145	0.214775	0.388548	616.834
7924-7_3	CD3G	-0.634202	-0.0275051	0.107104	0.449689	0.616176	1291.51
2616-23_18	ERBB2	-0.623415	-0.0107823	0.0682177	0.924811	0.956104	2656.06
9951-36_3	FBXL4	-0.621379	-0.0218037	0.0742418	0.869023	0.922334	2495.83
9574-11_3	BIN1	-0.617444	-0.111352	0.257291	0.000389527	0.00754089	1.11872
8791-151_3	Carbonic Anhydrase VA	-0.591348	-0.0101727	0.0966348	0.583174	0.720067	1674.88
8387-33_3	14-3-3E	-0.588131	0.0209428	0.0818031	0.780882	0.860919	2242.69
9867-23_3	F16P2	-0.577978	-0.13225	0.181886	0.0279721	0.1093	80.3359
8107-12_3	TM234	-0.576537	0.0892745	0.167844	0.0527213	0.164403	151.415
10351-51_3	IRF1	-0.574323	-0.0850366	0.161446	0.0691932	0.196755	198.723
7926-13_3	SPIT3	-0.569338	0.00516684	0.146946	0.1232	0.285117	353.83
7816-23_3	TMM27	-0.564692	0.019731	0.105526	0.468823	0.634317	1346.46
3832-51_1	PTK6	-0.564119	0.008474	0.124387	0.270878	0.44917	777.962
8098-37_3	THAS	-0.561371	9.6913e-05	0.105318	0.471372	0.635967	1353.78
7265-32_3	OSTN	-0.55861	0.0697131	0.166057	0.0569401	0.172684	163.532
7854-38_3	NR3L1	-0.557259	-0.0205062	0.0790611	0.814678	0.885265	2339.75
7919-278_3	FAM3D	-0.551352	0.012687	0.120773	0.303364	0.483765	871.262
3212-30_3	ASAH2	-0.539115	-0.27539	0.245866	0.000817994	0.0120917	2.34928
10827-67_3	LIGO3	-0.530711	-0.0174833	0.073951	0.872054	0.925208	2504.54
7099-33_3	FSTL5	-0.526585	-0.016766	0.157125	0.0826423	0.21872	237.349
5762-35_3	Sperm-associated antigen 11	-0.524526	0.0166073	0.0845451	0.745589	0.836785	2141.33
5468-67_3	IL-17 RC	-0.521401	-0.0626393	0.164354	0.0612296	0.18036	175.851
5478-50_2	PSMA	-0.518311	-0.0613398	0.0606564	0.971514	0.981424	2790.19
10485-56_3	MAGE-4	-0.511962	-0.0239002	0.103822	0.489918	0.652013	1407.04
3538-26_1	dopa decarboxylase	-0.504505	0.0118373	0.108101	0.437821	0.605403	1257.42
8898-19_3	PP14B	-0.492062	-0.0207525	0.153594	0.0952113	0.241348	273.447
9804-11_3	CO9A2	-0.489008	-0.201669	0.17956	0.0311788	0.117053	89.5454
8785-1_3	ARMC5	-0.487765	0.0202596	0.155588	0.0879305	0.227921	252.536
9245-1_3	KI2L4	-0.486953	0.00344151	0.124179	0.272674	0.450587	783.12
9218-7_3	Fas, soluble	-0.482483	-0.045502	0.135314	0.1881	0.358239	540.225
5035-7_1	TS	-0.479664	-0.00967756	0.120856	0.302588	0.483064	869.032
6434-18_3	Amine oxidase	-0.477715	-0.229769	0.183049	0.0264808	0.1049	76.0527
7189-55_3	CHST3	-0.474868	0.0275762	0.117574	0.334317	0.51163	960.16
9353-8_3	LIPG	-0.473805	-0.00929616	0.143457	0.1404	0.304553	403.228
7923-41_3	SEM4C	-0.471695	-0.0889659	0.184877	0.0242791	0.100911	69.7296
6625-31_3	ATAD1	-0.468793	0.00117272	0.145201	0.131571	0.293608	377.873
9237-54_3	Lysosomal acid phosphatase	-0.467139	-0.117043	0.109555	0.420829	0.589283	1208.62
8822-163_3	RN219	-0.463767	0.0148854	0.0691317	0.917351	0.951818	2634.63
9960-2_3	TBCD5	-0.46256	-0.0563297	0.143581	0.139754	0.304538	401.373
7092-7_3	PDILT	-0.459591	0.0177037	0.111757	0.395835	0.56975	1136.84
9063-9_3	Apo A-V	-0.455635	-0.0510117	0.201953	0.0103516	0.0579527	29.7297
10638-1_3	TINF2	-0.453829	0.0687015	0.1285	0.237015	0.413804	680.707
3078-1_2	PlGF	-0.453763	0.0368731	0.17474	0.0388653	0.135568	111.621
7802-53_3	NSG1	-0.451943	0.0285632	0.114001	0.371318	0.549421	1066.43
7795-14_3	NKG2E	-0.450426	-0.145885	0.17499	0.0384305	0.1346	110.372
7742-11_3	RN148	-0.447844	-0.0496656	0.155422	0.0885188	0.228415	254.226
10626-116_3	SIA7C	-0.440508	-0.0675047	0.1715	0.044921	0.149494	129.013
10723-41_3	WDR1	-0.433461	-0.137059	0.242293	0.0010245	0.0138498	2.94236
2752-62_2	BMP-14	-0.432013	-0.0805876	0.183299	0.0261705	0.104451	75.1617
2670-67_4	CK-MM	-0.43158	-0.27522	0.365891	6.26843e-08	1.63663e-05	0.000180029
10073-22_3	TYDP1	-0.431249	-0.00805789	0.133776	0.198386	0.370941	569.766
6359-50_3	AGO61	-0.427233	-0.0978401	0.16157	0.0688346	0.196124	197.693
5689-1_3	DB112	-0.424965	-0.104481	0.134981	0.190288	0.360256	546.508
8391-12_3	DB115	-0.423411	0.0452118	0.102534	0.506157	0.666521	1453.68
10572-65_3	CST8	-0.420677	0.0329854	0.0467387	0.998944	0.99969	2868.97
8891-7_3	CPVL	-0.415971	-0.121633	0.162692	0.0656783	0.189336	188.628
3630-27_4	Nectin-like protein 1	-0.414826	-0.0336813	0.101288	0.522091	0.676035	1499.45
7194-36_3	NPTN	-0.412051	-0.0995883	0.142252	0.146771	0.313402	421.525
7180-114_3	IFN14	-0.410251	-0.00144545	0.0879518	0.700345	0.806492	2011.39
4548-4_2	Fucosyltransferase 3	-0.409953	-0.140321	0.235023	0.00160334	0.0182613	4.60478
6228-58_3	sperm acrosome associated 1	-0.407133	-0.000387717	0.0651018	0.947328	0.968574	2720.72
10580-14_3	SFTA2	-0.406301	0.0125847	0.0840465	0.752097	0.841786	2160.02
8947-268_3	HEG1	-0.405397	-0.0804547	0.195305	0.0145552	0.072574	41.8026
10608-9_3	HIS1	-0.405347	0.0706284	0.147653	0.119938	0.28095	344.461
8046-9_3	Galectin-1	-0.402333	-0.0985479	0.164188	0.0616625	0.181079	177.095
10467-58_3	CTXN3	-0.39867	-0.0230599	0.102202	0.510386	0.66858	1465.83
9955-40_3	RN148	-0.397459	0.00463653	0.113876	0.372655	0.549982	1070.26
7100-31_3	CD2	-0.397289	-0.410939	0.147611	0.120128	0.28095	345.007
3204-2_2	LKHA4	-0.396072	-0.245835	0.285044	5.58358e-05	0.0019676	0.16036
8363-18_3	K132L	-0.394069	0.0485914	0.107603	0.443733	0.610346	1274.4
9264-11_3	CATO	-0.39382	-0.00795645	0.154715	0.0910562	0.233703	261.513
4184-43_3	4EBP2	-0.391768	-0.0153956	0.0709182	0.901693	0.943755	2589.66
3055-54_2	IL-4 sR	-0.391537	-0.00286644	0.107478	0.445218	0.611802	1278.67
6037-6_3	WFD12	-0.391084	0.0036915	0.0884504	0.69364	0.801019	1992.13
10562-42_3	NETO2	-0.389952	-0.0696351	0.164437	0.0610141	0.18028	175.233
8085-10_3	FCRL2	-0.389246	0.0844804	0.16963	0.0487748	0.157749	140.081
9070-1_3	CQ067	-0.387777	-0.0247009	0.0802243	0.800553	0.873884	2299.19
2760-2_2	DRR1	-0.380733	0.137006	0.117948	0.330593	0.509095	949.463
4328-2_2	BOC	-0.376653	-0.144571	0.221604	0.00353573	0.0305649	10.1546
8256-57_3	RANK	-0.376178	-0.0023366	0.119194	0.318381	0.498663	914.391
5132-71_3	TCCR	-0.375966	-0.043722	0.135604	0.186202	0.35632	534.773
4150-75_2	Plasmin	-0.374256	0.0306266	0.162443	0.0663688	0.190421	190.611
7956-11_3	MOS1	-0.36989	-0.320075	0.190278	0.0186923	0.0843167	53.6844
8931-124_3	G0S2	-0.369868	-0.0318618	0.126797	0.250621	0.429464	719.782
8345-27_3	GPX7	-0.368988	0.0272596	0.0972165	0.575424	0.716039	1652.62
8780-2_3	PCD10	-0.368427	-0.125662	0.234774	0.00162775	0.0182613	4.6749
10432-3_3	K1644	-0.365499	0.0640496	0.15081	0.106209	0.260935	305.034
8892-14_3	PEAR1	-0.360474	0.023288	0.108101	0.437821	0.605403	1257.42
10336-3_3	CHIP	-0.359905	-0.0611423	0.12339	0.279577	0.459351	802.945
7762-30_3	SNN	-0.359094	-0.111835	0.0907354	0.662763	0.77851	1903.46
7892-132_3	K1467	-0.358668	0.0820321	0.124304	0.271596	0.449322	780.022
4851-25_1	IL-1a	-0.355409	0.00517063	0.0918155	0.648128	0.769183	1861.42
7097-8_3	CDY1	-0.354013	-0.0341024	0.145326	0.130958	0.29338	376.113
7243-8_3	IFN-b	-0.35102	-0.0440219	0.200249	0.0113086	0.0613954	32.4782
10000-28_3	CRBB2	-0.349425	-0.0120366	0.0933527	0.627314	0.751312	1801.65
8817-29_3	CENPV	-0.348351	-0.0113989	0.0845451	0.745589	0.836785	2141.33
7757-5_3	DQA2	-0.347913	0.0216053	0.0796427	0.807658	0.879967	2319.59
2797-56_2	Apo B	-0.342526	-0.198347	0.262443	0.000275716	0.00618639	0.791857
9787-23_3	COLEC12	-0.341536	-0.0431351	0.169423	0.0492201	0.158298	141.36
3169-70_2	IDUA	-0.340955	-0.158796	0.1656	0.0580648	0.17517	166.762
4913-78_1	HCC-4	-0.33917	-0.198286	0.233112	0.00179958	0.0193333	5.16838
7796-10_3	CD79A	-0.337581	-0.0602943	0.19946	0.0117786	0.0638264	33.828
9769-48_3	DNER	-0.337488	-0.117413	0.168509	0.0512217	0.163273	147.109
6912-6_3	EFHA2	-0.336879	0.0232474	0.124304	0.271596	0.449322	780.022
10037-98_3	SIG12	-0.336666	0.0316398	0.124304	0.271596	0.449322	780.022
6578-29_3	TNMD	-0.333981	0.0133597	0.130411	0.222417	0.396513	638.782
8021-59_3	RM14	-0.333055	-0.0895047	0.139842	0.160209	0.327023	460.121
5947-90_3	Tpo	-0.331255	-0.0155167	0.133735	0.19867	0.370989	570.581
9863-1_3	Tropomyosin 4	-0.331144	0.058017	0.0992937	0.547991	0.694235	1573.83
9226-6_3	TMUB2	-0.326529	-0.0309607	0.157125	0.0826423	0.21872	237.349
9368-64_3	LRTM1	-0.324343	0.0564632	0.141961	0.148343	0.314653	426.04
10607-4_3	P4HTM	-0.32332	0.0502591	0.0884088	0.694199	0.801342	1993.74
6281-51_3	SIA4B	-0.323126	0.048491	0.0969672	0.578742	0.71799	1662.15
4866-59_2	TrkB	-0.321752	-0.0652715	0.184047	0.0252589	0.104229	72.5436
9964-10_3	MYZAP	-0.321678	0.0256273	0.0965933	0.583729	0.720133	1676.47
8484-24_3	Leptin	-0.321368	-0.274706	0.191649	0.0174709	0.081227	50.1763
2942-50_2	Cytochrome c	-0.319607	-0.123972	0.233901	0.00171596	0.0190703	4.92824
4931-59_1	TF	-0.319593	-0.0691165	0.238263	0.0013154	0.0160078	3.77784
5346-24_3	CPNE1	-0.31799	0.0344018	0.133735	0.19867	0.370989	570.581
5807-77_3	CD70	-0.316185	0.0442827	0.205609	0.0085406	0.0517481	24.5286
9606-4_3	P210L	-0.313242	0.0244676	0.106232	0.460212	0.627006	1321.73
2911-27_2	Midkine	-0.312365	-0.00258043	0.0983797	0.56001	0.703258	1608.35
8798-29_3	GOLM1	-0.310566	-0.067238	0.160615	0.0716243	0.201277	205.705
7066-199_4	F209B	-0.310427	0.0491091	0.135771	0.185124	0.35632	531.676
6948-82_3	FIG4	-0.310159	0.0905022	0.129373	0.230264	0.405468	661.318
8985-13_3	SRAC1	-0.308466	-0.0156648	0.0857914	0.729177	0.827063	2094.2
9539-25_3	EMID2	-0.308436	0.0987154	0.190278	0.0186923	0.0843167	53.6844
3000-66_1	MBL	-0.308207	-0.365333	0.197424	0.0130731	0.0681414	37.5459
9999-1_3	IRF6	-0.306816	-0.275869	0.311259	7.42534e-06	0.000516294	0.0213256
9532-5_3	WBP1L	-0.306383	0.025136	0.0782717	0.824062	0.888737	2366.71
5089-11_3	IL-7 Ra	-0.305195	-0.0304548	0.14865	0.115453	0.273342	331.582
5954-62_3	PTH	-0.303354	-0.263987	0.21263	0.00584647	0.0412557	16.7911
8450-36_3	PACAP-38	-0.302853	-0.0390775	0.0939344	0.619454	0.746881	1779.07
5481-16_3	RASA1	-0.30229	-0.329084	0.350644	2.56757e-07	3.88108e-05	0.000737405
7939-1_3	CC055	-0.29975	0.103944	0.232987	0.00181312	0.0193579	5.20728
8535-102_3	Dermokine	-0.299666	-0.0839046	0.248733	0.000681207	0.0105181	1.95643
8059-1_3	Tpo	-0.296909	-0.00461607	0.100166	0.536603	0.684943	1541.12
9439-454_3	CB082	-0.296899	0.00167247	0.1656	0.0580648	0.17517	166.762
8219-14_3	ZG16	-0.295347	-0.689222	0.157665	0.080849	0.217008	232.198
7210-25_3	Amyloid-like protein 1	-0.294486	-0.40257	0.276651	0.000102595	0.00303767	0.294654
11081-1_3	GPDA	-0.293039	-0.1797	0.148691	0.115269	0.273342	331.054
7903-18_3	VAMP3	-0.289497	-0.0501539	0.117948	0.330593	0.509095	949.463
9383-24_3	CH3L2	-0.286744	0.00551311	0.144371	0.135717	0.300062	389.78
9095-5_3	MTFR1	-0.285691	-0.0430083	0.118155	0.328536	0.508381	943.555
3352-80_3	Carbonic anhydrase 6	-0.284468	-0.349297	0.231616	0.00196847	0.0204835	5.65345
5870-23_2	BAD	-0.283349	-0.00341886	0.141587	0.150384	0.317373	431.903
8945-7_3	F175B	-0.283213	0.0345685	0.102451	0.507213	0.667605	1456.71
7197-2_3	DJC15	-0.278844	0.0156669	0.105484	0.469332	0.634317	1347.92
3827-22_1	PAK6	-0.27884	0.0353266	0.153677	0.0948981	0.240766	272.547
9037-1_3	STX18	-0.275842	0.062196	0.176984	0.0351022	0.127697	100.814
8382-47_3	MAPK5	-0.275294	-0.411639	0.207852	0.00757699	0.0487918	21.7611
6653-58_3	CD47	-0.274799	0.0231796	0.0868301	0.715367	0.817546	2054.53
9504-19_3	RB27A	-0.273592	0.0431794	0.0697964	0.911689	0.948341	2618.37
9028-5_3	PAPD1	-0.271657	-0.0301304	0.175156	0.038143	0.134008	109.547
10339-48_3	NSE	-0.271079	-0.171287	0.190569	0.018427	0.0843167	52.9225
7967-38_3	POTEM	-0.271068	-0.0275858	0.121022	0.301039	0.481931	864.584
7251-64_3	C1QT3	-0.268934	-0.168186	0.33548	9.8333e-07	0.000103519	0.00282412
9497-3_3	CV032	-0.268048	0.0807087	0.148608	0.115637	0.273342	332.11
7038-45_3	SIA8D	-0.263757	0.121755	0.211051	0.0063736	0.0434662	18.305
9182-3_3	sLRP1	-0.26196	-0.0395493	0.101329	0.521557	0.675953	1497.91
3378-49_2	Kallikrein 7	-0.260792	-0.204297	0.248567	0.000688511	0.0105181	1.9774
6915-2_3	C16L2	-0.2607	-0.0687932	0.143457	0.1404	0.304553	403.228
2871-73_2	RAD51	-0.259604	-0.087516	0.253635	0.000495721	0.0083258	1.42371
10917-40_3	GBGT2	-0.258232	0.11516	0.2199	0.00389611	0.032528	11.1896
9288-7_3	FKBP7	-0.258	-0.121505	0.179975	0.0305835	0.115949	87.8357
10358-33_3	Mcl-1	-0.257392	-0.0426432	0.159202	0.0759238	0.209064	218.053
8355-80_3	ISM1	-0.257003	-0.0806794	0.219236	0.00404569	0.0330092	11.6192
10044-12_3	WN10A	-0.256605	0.0216068	0.0615704	0.967293	0.979572	2778.07
8089-173_3	NR4A1	-0.254854	0.0264177	0.146739	0.124173	0.285528	356.625
7932-23_3	SYT8	-0.254024	0.00524027	0.0847113	0.743413	0.835648	2135.08
2711-6_2	CNTFR alpha	-0.253412	-0.126017	0.24757	0.000733904	0.0111522	2.10777
10665-30_3	HBG1	-0.253162	0.00475173	0.09086	0.661075	0.778118	1898.61
9865-40_3	UBE2B	-0.252551	-0.0839966	0.154508	0.091814	0.235407	263.69
7125-4_3	RIC3	-0.250993	0.0117749	0.105401	0.470351	0.635096	1350.85
9287-6_3	SPRE	-0.249192	-0.0629633	0.152514	0.0993608	0.249663	285.364
7083-74_3	MATN4	-0.248921	-0.340239	0.254508	0.000468154	0.0081984	1.34454
8463-2_3	SOD3	-0.248098	-0.105679	0.222975	0.00326825	0.0291503	9.38641
9772-153_3	NLGN2	-0.247874	-0.0432747	0.265767	0.000219817	0.00548969	0.631314
6556-5_3	ENPP5	-0.247415	-0.131711	0.216701	0.0046657	0.0368129	13.3999
8052-115_3	NLGN1	-0.247405	-0.16974	0.22285	0.00329177	0.0292692	9.45396
5609-92_3	F19A5	-0.246127	0.0174359	0.137308	0.175383	0.345709	503.699
10695-12_3	WF10B	-0.244614	-0.0402478	0.172663	0.042659	0.143799	122.517
8973-23_3	FCRL4	-0.244116	-0.40979	0.335064	1.01933e-06	0.000103519	0.00292751
8459-10_3	BMP-6	-0.242783	-0.253859	0.278272	9.13547e-05	0.0027618	0.262371
6463-59_3	OX26	-0.242025	0.0408509	0.145201	0.131571	0.293608	377.873
8255-34_3	MRVI1	-0.241801	0.0206112	0.0915663	0.651506	0.770962	1871.12
4455-89_2	MFGM	-0.240981	-0.102827	0.208683	0.00724599	0.0474043	20.8105
9170-24_3	IL-17	-0.240288	0.028498	0.129622	0.228362	0.403107	655.856
9257-14_3	TACO1	-0.239335	0.0791402	0.138637	0.167287	0.336213	480.449
8998-15_3	HS3S4	-0.238978	-0.0359377	0.169132	0.0498496	0.159786	143.168
2714-78_2	EMAP-2	-0.238962	0.0132553	0.109015	0.427096	0.595157	1226.62
5358-3_3	OMD	-0.238573	-0.271826	0.184047	0.0252589	0.104229	72.5436
10440-26_3	ACAM	-0.237313	-0.119632	0.254508	0.000468154	0.0081984	1.34454
9081-39_3	ZNT3	-0.235299	-0.0997195	0.191982	0.0171857	0.0807813	49.3574
2762-30_2	FGF-19	-0.235237	-0.117265	0.144287	0.136138	0.300298	390.988
10916-44_3	PLA2R	-0.23513	-0.131307	0.190735	0.018277	0.0841958	52.4914
10361-25_3	OAS1	-0.234959	0.0471122	0.11101	0.404222	0.574147	1160.93
5759-10_3	Ephrin-A3	-0.234926	-0.0484828	0.216618	0.00468743	0.0368528	13.4623
9127-4_3	S26A5	-0.233605	-0.0319937	0.140258	0.157825	0.325627	453.272
5725-1_3	OMD	-0.233259	-0.178095	0.192563	0.0166967	0.0796561	47.953
5096-51_3	KI3L2	-0.233133	0.0797888	0.174283	0.0396737	0.137115	113.943
7624-19_3	ANK2	-0.232596	0.023331	0.0925218	0.63856	0.761289	1833.94
3898-5_2	PSD7	-0.230065	0.0173469	0.125426	0.261984	0.44286	752.419
8885-6_3	CA2D3	-0.228862	-0.256429	0.304113	1.30976e-05	0.000747255	0.0376162
2889-37_2	Cardiotrophin-1	-0.227556	-0.0454727	0.212464	0.00590002	0.0413161	16.9449
3151-6_1	IL-2 sRa	-0.225906	0.0487353	0.121479	0.296809	0.477369	852.436
8468-19_3	PSA	-0.225381	-0.115945	0.104279	0.484215	0.648933	1390.66
8328-9_3	EKI1	-0.223178	0.0736724	0.145742	0.128932	0.292926	370.293
3431-54_2	EphA1	-0.222873	-0.264771	0.207354	0.00778215	0.0495573	22.3503
7863-50_3	PGRC1	-0.222777	0.0200078	0.0677192	0.928719	0.957387	2667.28
4157-2_1	Thrombin	-0.222296	0.0411972	0.0971334	0.57653	0.716483	1655.79
7069-9_4	TSNA1	-0.222149	0.0108651	0.0725384	0.886316	0.934129	2545.5
7887-57_3	COX5B	-0.221486	0.0512919	0.177025	0.0350357	0.127697	100.622
9478-69_3	KPRA	-0.220924	0.0386334	0.123182	0.281414	0.460788	808.222
4963-19_1	ARP19	-0.220786	0.0323944	0.120731	0.303753	0.484117	872.378
3173-49_2	ASAHL	-0.219934	-0.17815	0.103822	0.489918	0.652013	1407.04
9937-7_3	CXA1	-0.2196	-0.0174097	0.0896552	0.677382	0.786991	1945.44
5688-65_3	CBLN4	-0.218969	-0.13293	0.159452	0.0751496	0.208084	215.83
8036-75_3	FSHB	-0.218257	-0.0152562	0.117449	0.335565	0.511813	963.743
5030-52_1	SIRT2	-0.218024	-0.190606	0.283506	6.25027e-05	0.0020873	0.179508
3196-6_2	HPLN1	-0.217806	-0.116375	0.126838	0.250282	0.429397	718.81
7864-3_3	SIGL8	-0.216968	0.00367406	0.0920233	0.645313	0.767428	1853.34
9350-3_3	FSTL4	-0.216285	-0.0492564	0.188575	0.0203158	0.0898471	58.3471
6388-21_3	CC126	-0.214949	-0.271426	0.297424	2.20148e-05	0.00110987	0.0632265
8019-73_3	STMN3	-0.214275	0.0358919	0.0863731	0.721457	0.82158	2072.02
3893-55_2	Mesothelin	-0.21395	-0.106168	0.245409	0.000842043	0.0120917	2.41835
9304-27_3	FSTL1	-0.213447	-0.0664026	0.226921	0.00259889	0.025047	7.46401
4961-17_1	annexin II	-0.213044	-0.126118	0.222684	0.00332338	0.0292783	9.54473
8315-5_3	DB119	-0.212322	0.031365	0.124678	0.26834	0.447804	770.671
5716-49_3	CSAG1	-0.211885	0.022405	0.146946	0.1232	0.285117	353.83
2813-11_2	ART	-0.211453	-0.0557392	0.0937682	0.621699	0.748645	1785.52
3481-87_1	XPNPEP1	-0.210932	-0.141436	0.190237	0.0187305	0.0843167	53.7941
2743-5_2	Sonic Hedgehog	-0.209938	-0.203825	0.213128	0.00568848	0.0409457	16.3373
7262-191_3	CHSTE	-0.208856	0.00655896	0.131367	0.215379	0.388548	618.568
6907-17_3	TMC5A	-0.208384	0.059609	0.14516	0.131776	0.293608	378.461
9600-55_3	THS7A	-0.207676	0.142488	0.202617	0.00999846	0.0573924	28.7156
9545-156_3	Granzyme K	-0.207038	-0.231403	0.200665	0.011068	0.0605475	31.7874
9900-36_3	NFH	-0.206777	-0.0526976	0.176942	0.0351689	0.127697	101.005
7839-99_3	F19A3	-0.206002	0.0753139	0.0992106	0.549081	0.69439	1576.96
10030-8_3	MutY homolog	-0.205784	-0.0570075	0.094973	0.605452	0.736492	1738.86
8072-19_3	MZT1	-0.205542	0.0301077	0.114292	0.368212	0.547363	1057.5
5060-62_3	B7-H1	-0.20517	-0.00560867	0.0710012	0.900932	0.943301	2587.48
7826-1_3	DCLK3	-0.204749	-0.0689804	0.178521	0.0327118	0.12138	93.9483
4886-3_1	MCP-3	-0.204644	0.112185	0.178521	0.0327118	0.12138	93.9483
10511-10_3	Collagen alpha-3(VI)	-0.204382	-0.135976	0.128168	0.239625	0.416841	688.204
6606-61_3	KISS1	-0.203511	0.00626715	0.0816784	0.782455	0.86166	2247.21
8011-96_3	PAPL	-0.20342	-0.0487483	0.105858	0.464761	0.631108	1334.79
5457-5_2	COLEC12	-0.203263	-0.157461	0.2199	0.00389611	0.032528	11.1896
8042-88_3	ISK9	-0.202928	-0.174475	0.195762	0.0142233	0.0721722	40.8495
9603-9_3	IL22RA1	-0.202598	-0.0553886	0.108184	0.43684	0.604629	1254.6
9340-17_3	FKB14	-0.202118	0.0566343	0.135646	0.185932	0.35632	533.997
6936-7_3	PMEPA	-0.200989	-0.184776	0.195596	0.0143432	0.0722698	41.1938
3806-55_1	EphA5	-0.200547	-0.0419416	0.100956	0.526375	0.678523	1511.75
8864-59_3	CENPW	-0.199825	0.0388356	0.118363	0.326487	0.50685	937.672
2765-4_3	GDF-11	-0.199357	-0.200984	0.245617	0.00083103	0.0120917	2.38672
5076-53_2	EPHAA	-0.199182	0.0306626	0.081263	0.787672	0.865415	2262.19
10560-1_3	ITM2C	-0.19908	-0.0170793	0.133943	0.197254	0.370512	566.513
8353-15_3	SCN2B	-0.198651	-0.135526	0.278521	8.97328e-05	0.00274162	0.257713
3042-7_2	Myoglobin	-0.198403	-0.0394485	0.101953	0.513567	0.669526	1474.96
10631-9_3	PGRC2	-0.198309	-0.0136828	0.131325	0.215681	0.388721	619.437
9930-48_3	GABR2	-0.197985	-0.0399771	0.101329	0.521557	0.675953	1497.91
8974-172_3	COFA1	-0.197337	-0.218724	0.369672	4.37812e-08	1.25739e-05	0.000125739
10889-2_3	MRAP2	-0.197195	-0.0742785	0.102243	0.509856	0.66858	1464.31
9486-13_3	DB125	-0.196746	-0.0164548	0.114125	0.369985	0.548296	1062.6
6048-4_3	SIG10	-0.194378	-0.00868361	0.0936851	0.622821	0.749055	1788.74
10832-24_3	B4GT6	-0.194071	-0.117749	0.231948	0.00192971	0.020429	5.54214
10049-112_3	TERF1	-0.193815	0.071425	0.224553	0.00298341	0.0272012	8.56837
5864-10_3	aldolase A	-0.193578	-0.113814	0.210968	0.00640251	0.0434662	18.388
11513-92_3	CD38	-0.193184	-0.0168632	0.0954715	0.59875	0.732997	1719.61
9893-27_3	Ornithine decarboxylase antizyme	-0.191939	0.0465862	0.125135	0.264443	0.4444	759.479
4550-3_2	FYN	-0.19135	0.0245501	0.112381	0.388927	0.561589	1117
8043-153_3	COMP	-0.191116	-0.194129	0.281762	7.09879e-05	0.00234342	0.203877
2853-68_2	CHK1	-0.191072	-0.0290534	0.172954	0.0421092	0.143145	120.938
4304-18_2	transcription factor MLR1, isoform CRA_b	-0.190631	0.00522149	0.10727	0.447699	0.614036	1285.79
5695-5_3	SPLC2	-0.189925	0.0154951	0.0811383	0.789231	0.866133	2266.67
2418-55_9	Apo E	-0.189339	-0.206153	0.266057	0.000215473	0.0054284	0.618837
8429-16_3	AXIN2	-0.18921	0.287617	0.285251	5.49886e-05	0.0019676	0.157927
6377-54_3	LYZL2	-0.188131	0.00325596	0.11936	0.316777	0.497965	909.783
5029-3_1	SEPR	-0.188004	-0.159652	0.23872	0.00127891	0.0159531	3.67304
4541-49_2	CDON	-0.187979	-0.129949	0.221853	0.00348564	0.0305206	10.0108
4774-62_3	FAM107B	-0.187345	0.0342786	0.147113	0.122426	0.284702	351.607
4314-12_2	XTP3A	-0.187076	-0.181213	0.256003	0.00042422	0.0077299	1.21836
8876-51_3	NRX2B	-0.186893	0.0352474	0.121437	0.297192	0.477369	853.535
4909-68_1	Galectin-8	-0.186766	0.0241689	0.160615	0.0716243	0.201277	205.705
7785-1_3	Ephrin-B3	-0.185469	-0.111752	0.169963	0.0480695	0.157239	138.055
9080-1_3	CO6A2	-0.185302	0.00980116	0.0656419	0.943753	0.965951	2710.46
9906-21_3	TICN3	-0.184568	-0.0594397	0.209223	0.00703796	0.046462	20.213
7861-9_3	ROR2	-0.184436	0.0238694	0.111425	0.399549	0.570899	1147.51
4407-10_1	MSP	-0.184153	-0.347443	0.201122	0.0108088	0.0601608	31.043
8814-33_3	SAPL1	-0.184109	-0.195901	0.262318	0.000278054	0.00619047	0.79857
9832-33_3	HGD	-0.183866	-0.00902628	0.122808	0.284744	0.463413	817.784
3041-55_2	MRC2	-0.183098	-0.143168	0.228625	0.00235123	0.023447	6.75272
6407-63_3	LAD1	-0.182834	0.170943	0.173037	0.0419532	0.143145	120.49
8080-24_3	PSMP	-0.182453	-0.119713	0.202119	0.0102623	0.0575649	29.4732
10462-14_3	INSL5	-0.182202	-0.0922977	0.133195	0.20239	0.374526	581.264
10900-272_3	STMN2	-0.181836	-0.0235452	0.0629414	0.96024	0.977253	2757.81
9728-4_3	CIP1	-0.181041	-0.0196335	0.0898214	0.675135	0.786322	1938.99
9997-12_3	UBXN4	-0.180513	-0.174387	0.255588	0.000436018	0.0077299	1.25224
8484-8_3	Leptin	-0.180449	-0.146364	0.177981	0.0335349	0.123319	96.3122
4160-49_1	MMP-2	-0.179958	-0.12749	0.263149	0.000262818	0.00608722	0.754815
3449-58_2	Kallistatin	-0.179191	-0.0945494	0.333236	1.19341e-06	0.000114249	0.00342747
10842-7_3	GCNT4	-0.179091	0.00228282	0.0751558	0.859299	0.916076	2467.91
9008-6_3	TMG1	-0.178826	0.0306657	0.0850852	0.738501	0.833967	2120.98
10902-53_3	APRV1	-0.17862	-0.125382	0.180515	0.0298245	0.11482	85.6561
9282-12_3	CRIS2	-0.178407	-0.18923	0.256211	0.000418435	0.0077299	1.20174
3707-12_2	Albumin	-0.178036	-0.0942384	0.290694	3.66926e-05	0.00158543	0.105381
6581-50_3	Gc-Globulin, Mixed Type	-0.177668	-0.0131754	0.102119	0.511445	0.66858	1468.87
8005-1_3	MXRA7	-0.177459	-0.158093	0.221562	0.00354414	0.0305649	10.1788
10354-57_3	STAT3	-0.176756	0.011541	0.094973	0.605452	0.736492	1738.86
9885-41_3	RAP2A	-0.176748	-0.159709	0.105484	0.469332	0.634317	1347.92
4145-58_2	Neurotrophin-3	-0.176261	-0.0379528	0.119236	0.31798	0.498663	913.238
2773-50_2	IL-10	-0.175959	0.0230472	0.117865	0.331418	0.509274	951.833
3022-4_2	CTLA-4	-0.175905	-0.0321714	0.0829663	0.766065	0.851118	2200.14
7139-14_3	SLIK4	-0.175566	-0.110611	0.204445	0.00908291	0.0542331	26.0861
4693-72_2	3HIDH	-0.175347	-0.0757022	0.165974	0.0571432	0.172935	164.115
3499-77_2	IL-17B	-0.175324	0.0653553	0.200457	0.0111877	0.0609699	32.1311
8390-25_3	CX7A1	-0.174244	-0.0370885	0.107312	0.447202	0.613648	1284.36
3198-4_1	IDS	-0.173951	-0.144539	0.237017	0.00141991	0.0168512	4.07799
2848-2_2	WIF-1	-0.172304	-0.0101095	0.211508	0.00621671	0.0431266	17.8544
9896-21_3	FOXGB	-0.17196	-0.0274866	0.0810553	0.790268	0.866609	2269.65
5456-59_2	CNDP1	-0.171501	-0.142804	0.174408	0.0394518	0.136513	113.305
5110-84_3	NRX1B	-0.171452	-0.0675392	0.171292	0.0453358	0.150005	130.204
7881-244_3	PAR16	-0.169815	0.00417025	0.0687578	0.920449	0.954687	2643.53
8899-75_3	UD18	-0.169489	-0.0055567	0.0909846	0.659387	0.777405	1893.76
8290-1_3	VAMP5	-0.16932	0.0475566	0.0993768	0.546903	0.693775	1570.71
3303-23_2	Cystatin M	-0.169049	-0.181728	0.223349	0.00319861	0.0288453	9.1864
8060-7_3	NRG2	-0.169047	0.0571584	0.130494	0.221798	0.396207	637.005
9322-15_3	RCN1	-0.168732	-0.142222	0.209182	0.00705376	0.046462	20.2584
5360-9_2	PKB beta	-0.168238	-0.206951	0.314541	5.69628e-06	0.000408993	0.0163597
3343-1_4	Aminoacylase-1	-0.166653	-0.0838452	0.124595	0.269053	0.447953	772.719
2705-5_2	TECK	-0.16658	-0.271679	0.199252	0.0119051	0.0640291	34.1915
6597-24_3	TM157	-0.166563	0.0151628	0.0918155	0.648128	0.769183	1861.42
3415-61_2	BSP	-0.165978	-0.0233101	0.102285	0.509327	0.66858	1462.79
9005-16_3	PLXA1	-0.165785	0.0163068	0.113419	0.377581	0.55525	1084.41
4959-2_1	AGR2	-0.165541	0.109481	0.243914	0.000925454	0.0129654	2.6579
5337-64_3	B7-2	-0.164916	0.0611508	0.128334	0.238317	0.41532	684.448
7918-114_3	Amylase, alpha 1A	-0.164881	-0.216868	0.183382	0.0260678	0.104451	74.8667
9436-2_3	ID-1	-0.164572	-0.0021643	0.0794765	0.809672	0.880492	2325.38
3799-11_2	Carbonic anhydrase III	-0.163819	-0.200942	0.214458	0.00528608	0.0386301	15.1816
8842-16_3	GRM1C	-0.163649	0.00306213	0.144121	0.136982	0.301234	393.411
5138-50_3	TWEAKR	-0.163644	0.0680345	0.24865	0.00068485	0.0105181	1.96689
9253-52_3	BGAT	-0.163315	0.126969	0.144952	0.132804	0.295212	381.414
8769-30_3	TXD11	-0.163289	0.0523937	0.133361	0.20124	0.373119	577.961
7231-37_3	TM11A	-0.162726	-0.0670536	0.224553	0.00298341	0.0272012	8.56837
7219-152_3	LICH	-0.162685	-0.139443	0.238596	0.00128877	0.0159531	3.70135
11094-104_3	LPPL	-0.162588	-0.0392473	0.146822	0.123783	0.285528	355.505
9847-21_3	TGIF2	-0.162562	-0.0246062	0.0570004	0.984764	0.990281	2828.24
6557-50_3	LRC15	-0.161914	-0.132693	0.163066	0.064654	0.188897	185.686
8878-48_3	YTDC1	-0.161851	0.0395111	0.110843	0.4061	0.574824	1166.32
2937-10_2	Apo E3	-0.161057	-0.154761	0.287038	4.81912e-05	0.00181973	0.138405
3607-71_1	DKK3	-0.160812	-0.157647	0.242459	0.0010139	0.0138498	2.91192
9927-96_3	TENS4	-0.160656	0.0722798	0.179809	0.0308204	0.116011	88.5161
2578-67_2	MCP-1	-0.160579	-0.026974	0.101745	0.516225	0.671466	1482.6
10704-91_3	LRMP	-0.159588	0.145939	0.174699	0.0389382	0.135568	111.831
8388-24_3	Spastin	-0.159049	0.00805916	0.0759867	0.850207	0.909082	2441.79
3837-6_2	ZAP70	-0.158383	0.081744	0.138388	0.168782	0.337329	484.742
8982-65_3	TSP3	-0.158122	-0.146909	0.189074	0.0198281	0.0885636	56.9464
4880-21_1	GDF2	-0.157797	-0.0319512	0.14865	0.115453	0.273342	331.582
10710-23_3	ZPBP2	-0.157425	0.00703623	0.122767	0.285115	0.463413	818.851
9377-25_3	SCF	-0.157148	-0.175031	0.268093	0.000187259	0.00493402	0.537809
4468-21_2	SPHK2	-0.156762	-0.0331118	0.152264	0.10034	0.251024	288.175
9837-60_3	NAD(P)H dehydrogenase	-0.156329	-0.120135	0.126797	0.250621	0.429464	719.782
10008-43_3	GUC1A	-0.156246	-0.0305596	0.0835895	0.758029	0.846117	2177.06
6234-74_3	VITRN	-0.156094	-0.108658	0.195347	0.0145248	0.072574	41.7151
5731-1_3	ISK6	-0.156074	-0.1036	0.126464	0.253341	0.432321	727.597
3708-62_1	a2-Macroglobulin	-0.155979	-0.096507	0.151059	0.105183	0.259748	302.087
5825-49_3	IFN-g R1	-0.155807	0.0390756	0.126838	0.250282	0.429397	718.81
3820-68_2	MAPK2	-0.155663	0.0650843	0.127794	0.242588	0.419453	696.712
10671-67_3	CALY	-0.154626	0.0290955	0.118529	0.324855	0.505855	932.984
6214-84_3	IFNA8	-0.154455	0.0494244	0.14678	0.123978	0.285528	356.065
10885-36_3	CF089	-0.154185	-0.036509	0.124553	0.26941	0.448028	773.745
6324-11_3	DNSL2	-0.153686	-0.152533	0.303947	1.32695e-05	0.000747255	0.03811
7155-46_3	C4b-binding protein beta chain	-0.153066	0.035888	0.105276	0.471882	0.635967	1355.25
8773-172_3	EMIL3	-0.152534	-0.282905	0.248774	0.000679392	0.0105181	1.95121
3521-16_2	TSH	-0.151999	-0.0610958	0.118529	0.324855	0.505855	932.984
2834-54_1	kallikrein 8	-0.151534	-0.168276	0.226672	0.00263709	0.0250786	7.57373
2826-53_2	EDA	-0.151307	-0.0627722	0.235064	0.0015993	0.0182613	4.59319
9851-9_3	FABPA	-0.150123	-0.140566	0.139967	0.159491	0.327023	458.058
8396-42_3	FAAH2	-0.15002	-0.123563	0.219651	0.0039516	0.0326889	11.349
7116-31_3	OSCAR	-0.149698	0.0391461	0.153926	0.093964	0.239212	269.864
10928-7_3	IL-1F6	-0.149345	-0.0418118	0.140715	0.155234	0.323771	445.833
10455-196_3	IL-31	-0.149088	-0.223969	0.202368	0.0101296	0.0573924	29.0922
10442-1_3	TM190	-0.148685	0.0200396	0.0897798	0.675697	0.786322	1940.6
3222-11_2	Semaphorin 3A	-0.14854	0.00826161	0.0642709	0.952556	0.971669	2735.74
8272-22_3	DHB7	-0.147526	-0.0108597	0.0918571	0.647565	0.769151	1859.81
10563-13_3	LYSM3	-0.146597	-0.023031	0.193187	0.0161866	0.0774801	46.488
4429-51_2	CHST6	-0.146155	0.0166779	0.0962194	0.588726	0.725363	1690.82
3091-70_2	Aurora kinase A	-0.146085	0.0066809	0.0941421	0.61665	0.746469	1771.02
9173-21_3	PGM1	-0.145636	0.139622	0.221521	0.00355257	0.0305649	10.203
7809-22_3	SPAT9	-0.145063	0.155424	0.181803	0.0280814	0.10933	80.6498
10447-18_3	PABP3	-0.143869	-0.126377	0.286872	4.87881e-05	0.00181973	0.140119
2630-12_2	IL-1 R AcP	-0.143036	-0.140357	0.164603	0.0605851	0.179752	174
4330-4_2	PSA	-0.14294	-0.0447453	0.0810553	0.790268	0.866609	2269.65
3289-19_2	Carbonic Anhydrase X	-0.14275	-0.0471263	0.214749	0.00520161	0.0386301	14.939
3459-49_2	PDGF Rb	-0.142579	-0.106194	0.123722	0.276655	0.456378	794.554
9023-9_3	CD34	-0.141947	-0.0202554	0.120025	0.310415	0.491732	891.511
6965-19_3	CNTP2	-0.141802	-0.143223	0.200748	0.0110205	0.0605475	31.6509
4238-4_2	LIN7B	-0.141625	-0.0917339	0.214666	0.00522562	0.0386301	15.008
6219-14_3	PDZ11	-0.141436	0.0433632	0.126007	0.257118	0.435917	738.443
7018-10_3	TSR3	-0.140364	0.0260735	0.105983	0.463242	0.629939	1330.43
9297-12_3	B3GN8	-0.140289	-0.147384	0.206356	0.00820769	0.0513738	23.5725
3175-51_5	ATS13	-0.140009	-0.134542	0.199169	0.0119561	0.0640633	34.3379
4834-61_2	Epithelial cell kinase	-0.139661	-0.0659985	0.192522	0.0167312	0.0796884	48.0521
6049-64_3	PTPRS	-0.139491	-0.0874277	0.261404	0.000295773	0.00653432	0.849461
10977-55_3	UCMA	-0.139252	0.107745	0.121437	0.297192	0.477369	853.535
6103-70_3	FCRL5	-0.13911	-0.0349854	0.151849	0.101988	0.253602	292.911
3309-2_2	FCG2A/B	-0.138614	-0.00891411	0.0926049	0.637435	0.760579	1830.71
8253-2_3	PMGT1	-0.138396	0.0467109	0.149398	0.112181	0.269817	322.185
2938-55_2	Apo E4	-0.138211	-0.0930791	0.230245	0.0021361	0.0219322	6.13487
2973-15_2	CD36 ANTIGEN	-0.137906	-0.235216	0.266597	0.000207619	0.00535447	0.596282
2975-19_2	CTGF	-0.137778	0.00458375	0.105567	0.468315	0.634135	1345
3823-9_1	MATK	-0.137665	-0.000326808	0.110843	0.4061	0.574824	1166.32
8385-248_3	HGFA	-0.136222	-0.162231	0.185168	0.0239442	0.100685	68.7678
5615-62_3	F172A	-0.136075	0.0411562	0.145451	0.130348	0.292926	374.359
6918-183_3	CCKN	-0.135464	-0.0773586	0.138139	0.170288	0.338688	489.066
3340-53_1	TSP4	-0.135387	-0.109637	0.14732	0.121464	0.282923	348.844
9231-23_3	IMPA3	-0.135324	-0.17314	0.271583	0.000146852	0.00398784	0.421758
8340-9_3	DB110	-0.135271	-0.0865111	0.234815	0.00162366	0.0182613	4.66315
9118-7_3	PSD2	-0.134969	-0.138379	0.143249	0.141482	0.305746	406.336
9053-16_3	CRIP2	-0.134338	0.0684773	0.206066	0.00833573	0.0513738	23.9402
4556-10_2	IL-34	-0.133789	-0.0471018	0.15941	0.0752782	0.208084	216.199
3290-50_2	CD109	-0.133446	-0.165846	0.192563	0.0166967	0.0796561	47.953
10554-23_3	BGAL	-0.133368	-0.0178736	0.114167	0.369541	0.548296	1061.32
10558-26_3	PCDH9	-0.133275	-0.113178	0.197715	0.0128806	0.0678774	36.9932
9984-12_3	YIPF6	-0.132958	-0.00612025	0.126049	0.256773	0.435589	737.452
8055-33_3	IDD	-0.132947	0.0439377	0.133153	0.202678	0.374628	582.092
6991-24_3	FUT9	-0.132735	-0.00482937	0.0960116	0.591507	0.727541	1698.81
8923-94_3	GLTL1	-0.131304	-0.192119	0.328002	1.86553e-06	0.000157583	0.00535781
5223-59_3	GCKR	-0.131235	0.0309246	0.162235	0.066949	0.191702	192.277
3509-1_1	MIP-5	-0.131143	-0.0703893	0.167761	0.0529113	0.164638	151.961
4903-72_1	Calcineurin	-0.130803	-0.0674944	0.21317	0.0056755	0.0409457	16.3
9581-4_3	PRP6	-0.129638	-0.0100739	0.128002	0.240939	0.417356	691.976
3389-7_2	PCI	-0.129205	-0.0868787	0.288907	4.19387e-05	0.00167572	0.120448
8933-84_3	MEF2C	-0.128377	0.0250597	0.168342	0.0515931	0.163471	148.175
8296-117_3	KDEL2	-0.128266	-0.0910152	0.162858	0.0652213	0.189336	187.316
2686-67_2	IGFBP-6	-0.12823	-0.171443	0.244163	0.000911036	0.012826	2.61649
10512-13_3	IL3RB	-0.12816	0.165127	0.221521	0.00355257	0.0305649	10.203
2558-51_3	b-Endorphin	-0.126992	-0.0120029	0.083091	0.764463	0.850654	2195.54
8261-51_3	STOM	-0.126549	-0.0013361	0.110469	0.410344	0.57912	1178.51
5016-61_2	PARK7	-0.126362	0.00198468	0.115621	0.354224	0.532634	1017.33
7015-8_3	LIRB5	-0.126113	-0.196002	0.176402	0.0360458	0.128049	103.524
5726-49_3	SG11A	-0.126037	-0.0759042	0.176361	0.0361141	0.128049	103.72
5476-66_3	PKC-G	-0.126035	0.0648474	0.136602	0.179807	0.349632	516.406
5483-1_3	RGMA	-0.125499	-0.0909607	0.214998	0.00513019	0.0386301	14.7339
6382-17_3	MANBA	-0.125459	-0.122664	0.21479	0.00518964	0.0386301	14.9047
8285-64_3	PACA	-0.125209	0.0745035	0.185044	0.0240872	0.100911	69.1785
8646-61_3	LRRT4	-0.125088	-0.0483763	0.210968	0.00640251	0.0434662	18.388
4124-24_2	HSP 70	-0.124626	-0.132794	0.247113	0.000755632	0.011303	2.17018
5843-60_3	NG36	-0.124531	-0.0878918	0.202327	0.0101516	0.0573924	29.1554
8376-25_4	LSHB	-0.124524	-0.0152556	0.114084	0.370429	0.548671	1063.87
3358-51_2	CDK5/p35	-0.12406	-0.058296	0.199003	0.0120586	0.0643726	34.6324
8035-6_3	CA198	-0.123569	0.0851219	0.137391	0.174868	0.345406	502.22
2615-60_2	Ephrin-A5	-0.123453	-0.137061	0.257748	0.000377872	0.00750604	1.08525
3326-58_2	Nectin-like protein 2	-0.123302	-0.105207	0.21263	0.00584647	0.0412557	16.7911
9303-9_3	B7-H2	-0.12317	-0.141259	0.164603	0.0605851	0.179752	174
9508-104_3	COLQ	-0.122886	0.0168093	0.126091	0.256428	0.435519	736.462
3853-56_1	MDHC	-0.122609	-0.121473	0.23307	0.00180408	0.0193333	5.18132
3200-49_2	kallikrein 13	-0.122469	-0.0662724	0.170046	0.0478945	0.156845	137.553
7183-102_3	TD26	-0.122382	0.0127591	0.110636	0.408455	0.577304	1173.08
8297-8_3	DJC10	-0.121573	0.0241919	0.114915	0.361611	0.54091	1038.55
9445-44_3	CS018	-0.121065	0.0591754	0.167844	0.0527213	0.164403	151.415
10040-63_3	P73L	-0.120815	-0.0127834	0.0600332	0.974176	0.983076	2797.83
6925-26_3	SNX8	-0.1208	-0.0289663	0.0782717	0.824062	0.888737	2366.71
4133-54_2	Granzyme B	-0.120603	-0.0132533	0.0968425	0.580403	0.718499	1666.92
9046-46_3	LPPRC	-0.120592	-0.0451747	0.143623	0.139539	0.304538	400.756
4498-62_2	NCAM-120	-0.120417	-0.0322909	0.175114	0.0382147	0.134008	109.753
5491-12_3	Testican-2	-0.120214	-0.162108	0.259369	0.000339142	0.00708289	0.974016
10655-43_3	CLPB	-0.120009	0.020035	0.0770253	0.838521	0.900611	2408.23
3360-50_4	Chk2	-0.11996	-0.0345511	0.094059	0.617771	0.746469	1774.24
5680-54_3	OBP2B	-0.119889	-0.135827	0.0939759	0.618893	0.746832	1777.46
5470-69_2	MED-1	-0.11987	-0.151092	0.288949	4.18089e-05	0.00167572	0.120075
8016-19_3	DNJC4	-0.119842	0.017449	0.119319	0.317177	0.498322	910.933
9731-29_3	SCAR3	-0.119828	0.0119636	0.0916078	0.650943	0.770613	1869.51
8949-3_3	NGF R	-0.119701	-0.043426	0.116161	0.348641	0.526722	1001.3
7898-29_3	MDM1	-0.119395	-0.0352692	0.1199	0.311601	0.493339	894.917
2683-1_2	iC3b	-0.119388	0.0142654	0.0902368	0.669514	0.782598	1922.84
10428-1_3	KI2S2	-0.119307	0.0205565	0.0936435	0.623383	0.749416	1790.35
3400-49_2	TBK1	-0.119269	-0.024985	0.108641	0.431465	0.599501	1239.17
6963-82_3	SELPL	-0.119122	-0.07624	0.162858	0.0652213	0.189336	187.316
5601-2_3	PGRP-L	-0.11895	-0.139572	0.200789	0.0109968	0.0605475	31.5828
10938-13_3	sLFA-3	-0.118556	-0.0475764	0.110012	0.415567	0.585628	1193.51
2575-5_5	Leptin	-0.11815	-0.0557026	0.129539	0.228995	0.403976	657.673
5939-42_3	TWEAK	-0.117986	-0.0418549	0.164271	0.0614458	0.180812	176.472
7935-26_3	LARGE	-0.117667	-0.10864	0.183174	0.0263252	0.104573	75.606
3489-9_2	CNTF	-0.117259	0.00853223	0.0864146	0.720904	0.82158	2070.44
5617-41_3	NPFF	-0.117246	-0.083049	0.197715	0.0128806	0.0678774	36.9932
3534-14_2	CD40 ligand, soluble	-0.117172	-0.0110883	0.134649	0.192496	0.363477	552.849
10025-1_3	DLDH	-0.117132	-0.133582	0.214333	0.00532267	0.0387806	15.2867
9887-40_3	RBBP6	-0.116918	0.0350896	0.12634	0.254367	0.43253	730.543
2753-2_2	C1q	-0.116793	-0.0637133	0.200665	0.011068	0.0605475	31.7874
6468-37_3	TKN4	-0.116658	-0.027938	0.19327	0.0161197	0.0772885	46.2958
9388-18_3	MCEE	-0.116641	0.0137891	0.111591	0.39769	0.570512	1142.16
8828-21_3	ESRP1	-0.116528	0.0919094	0.302202	1.52103e-05	0.000832277	0.043684
10978-39_3	SOM2	-0.116476	-0.299339	0.107852	0.440772	0.607728	1265.9
2750-3_2	Apo A-I	-0.116195	-0.0767504	0.214167	0.00537181	0.0388611	15.4278
9337-43_3	TKN1	-0.115361	0.0175285	0.113918	0.372209	0.549889	1068.98
9326-33_3	ITI heavy chain H2	-0.11535	-0.0713765	0.223515	0.0031681	0.0287936	9.09878
3379-29_1	KPCI	-0.115338	0.0784898	0.180307	0.0301144	0.115165	86.4887
6390-18_3	NPS	-0.114858	-0.0887193	0.304155	1.30549e-05	0.000747255	0.0374937
9369-174_3	NGL1	-0.114812	-0.0688571	0.183465	0.0259654	0.104451	74.5727
10630-5_3	HTAI2	-0.11407	-0.0351698	0.182094	0.0277005	0.10913	79.5557
2590-69_4	ROR1	-0.113913	-0.0319874	0.152971	0.0975872	0.247152	280.271
6549-60_3	VTM2L	-0.113519	0.0282513	0.102243	0.509856	0.66858	1464.31
5643-2_3	LCN8	-0.113196	-0.0633538	0.140091	0.158775	0.326649	456.002
9547-29_3	EMID1	-0.112816	0.013212	0.114042	0.370874	0.549046	1065.15
4968-50_1	CAPG	-0.112736	0.143133	0.169796	0.048421	0.157492	139.065
3814-63_1	IL-11 RA	-0.11268	-0.116387	0.143872	0.138255	0.303338	397.07
8845-2_3	ATS3	-0.112556	-0.0579742	0.193644	0.0158215	0.0769153	45.4394
8094-20_3	CISD2	-0.112385	0.043064	0.104321	0.483698	0.648543	1389.18
9004-24_3	CR001	-0.112147	-0.196849	0.181886	0.0279721	0.1093	80.3359
6923-1_3	PLOD2	-0.11201	-0.0821196	0.114541	0.365563	0.545117	1049.9
5620-13_3	AMD	-0.111969	-0.113056	0.295305	2.58886e-05	0.00121889	0.074352
9886-28_3	XRCC4	-0.110325	0.0534077	0.0769007	0.839941	0.901125	2412.31
6966-144_3	STX1B	-0.109903	0.110674	0.209472	0.00694379	0.0461633	19.9426
9459-7_3	Fas, soluble	-0.10965	-0.161066	0.202659	0.00997676	0.0573924	28.6532
7846-44_3	PSG11	-0.109554	-0.0222369	0.0955962	0.597077	0.731884	1714.8
9269-7_3	Biotinidase	-0.109163	-0.14753	0.292189	3.27879e-05	0.00148548	0.0941669
3314-74_2	GFRa-1	-0.108895	-0.00285414	0.14354	0.139969	0.304538	401.99
8772-5_3	EFNB2	-0.10885	0.0525905	0.20403	0.00928404	0.0546389	26.6638
5312-49_3	Apo E2	-0.108792	-0.0728713	0.259036	0.000346768	0.00708289	0.995918
2788-55_1	MMP-3	-0.108727	-0.0823676	0.119651	0.313982	0.495199	901.757
9876-20_3	aldolase C	-0.10835	-0.104752	0.179934	0.0306425	0.115949	88.0053
5104-57_3	NKp46	-0.10823	0.0102784	0.152846	0.0980683	0.247715	281.652
2976-58_2	Desmoglein-1	-0.108208	-0.0685724	0.264312	0.000242809	0.00576668	0.697346
3461-58_1	PGCB	-0.107186	-0.15648	0.254217	0.000477179	0.00825577	1.37046
3466-8_2	PRKACA	-0.107071	-0.0147493	0.116577	0.344387	0.522493	989.079
4278-14_3	Protein disulfide-isomerase	-0.107037	-0.0166927	0.076693	0.842298	0.902978	2419.08
5015-15_1	PAFAH	-0.107025	-0.140021	0.176527	0.0358418	0.128049	102.938
2526-53_3	OPG	-0.106874	-0.086833	0.169713	0.0485976	0.157749	139.572
4763-31_3	Afamin	-0.106752	-0.115643	0.245658	0.000828844	0.0120917	2.38044
7045-4_3	BNIP3	-0.106488	0.016931	0.0624429	0.962906	0.977762	2765.47
9761-89_3	LDHA	-0.10645	-0.0979521	0.149647	0.111108	0.26883	319.101
3392-68_2	PKB a/b/g	-0.106418	-0.107811	0.226714	0.00263069	0.0250786	7.55534
3594-6_5	CATE	-0.10628	0.0678056	0.150561	0.107244	0.262578	308.004
9345-436_3	WFD13	-0.1062	-0.0171761	0.0745742	0.865522	0.919637	2485.78
4915-64_2	Hemoglobin	-0.105574	-0.319344	0.219776	0.00392376	0.0326639	11.2691
8794-13_3	DPEP1	-0.105531	0.0125952	0.138139	0.170288	0.338688	489.066
7218-87_3	AT1B2	-0.105517	-0.120808	0.221354	0.00358647	0.0305649	10.3004
3654-27_4	BMPER	-0.105472	0.0293344	0.0874533	0.707034	0.81289	2030.6
5690-49_3	TUFT1	-0.105023	-0.0909332	0.21263	0.00584647	0.0412557	16.7911
9234-8_3	TWSG1	-0.104643	-0.0639343	0.202327	0.0101516	0.0573924	29.1554
9035-2_3	MXI1	-0.104573	0.0424391	0.0967179	0.582066	0.719627	1671.69
7738-299_3	STX2	-0.104448	0.0145666	0.158704	0.0774926	0.211759	222.559
10521-10_3	MXRA8	-0.104391	-0.0786867	0.189157	0.0197479	0.0883425	56.7159
5632-6_3	CRAC1	-0.104109	-0.0997066	0.18334	0.0261191	0.104451	75.014
9819-110_3	PO210	-0.104074	0.0378491	0.136685	0.179282	0.348847	514.898
9212-22_3	CATF	-0.104042	-0.0472369	0.108184	0.43684	0.604629	1254.6
10696-217_3	LPPRC	-0.103743	-0.0804208	0.12526	0.263387	0.443664	756.448
5611-56_3	D108B	-0.103026	-0.0409126	0.1371	0.176675	0.346829	507.41
7625-27_3	14-3-3 protein theta	-0.102648	0.0214017	0.0955962	0.597077	0.731884	1714.8
6442-6_3	BAGE3	-0.102507	-0.0902629	0.254051	0.000482409	0.00829628	1.38548
10023-32_3	VDR	-0.102463	-0.026792	0.0903199	0.668389	0.782598	1919.61
4775-34_3	Gelsolin	-0.102286	-0.11063	0.240465	0.00114809	0.0148243	3.29731
2658-27_1	TrkC	-0.102049	-0.0915588	0.233693	0.00173761	0.0190703	4.99041
4994-178_1	hnRNP K	-0.101854	-0.0248334	0.105609	0.467806	0.634135	1343.54
6899-37_3	PHS2	-0.101601	0.0365915	0.16963	0.0487748	0.157749	140.081
10677-9_3	NDUB4	-0.101556	-0.0992423	0.164437	0.0610141	0.18028	175.233
9267-2_3	CBPA4	-0.101554	0.0497278	0.168467	0.0513144	0.163387	147.375
2867-52_2	PKB a/b/g	-0.101246	-0.109339	0.240507	0.00114513	0.0148243	3.28881
3640-14_3	RAP	-0.101197	0.0749804	0.17661	0.0357063	0.128026	102.549
5430-66_3	SHPS1	-0.101099	-0.0503284	0.16128	0.0696737	0.19734	200.103
3617-80_4	HGFA	-0.101088	-0.119787	0.197424	0.0130731	0.0681414	37.5459
3280-49_2	Aggrecan	-0.100939	-0.100254	0.14383	0.138469	0.303574	397.682
9045-3_3	S27A2	-0.100664	-0.0595284	0.185418	0.0236604	0.100277	67.9528
6408-2_3	INHBC	-0.0998854	-0.0855949	0.161612	0.0687155	0.196124	197.351
3035-80_2	IL-19	-0.0997397	-0.0627273	0.208018	0.00750971	0.048686	21.5679
5698-60_3	Tenascin-X	-0.0997311	-0.0802152	0.20619	0.00828063	0.0513738	23.782
5459-33_3	CYTN	-0.0994142	0.104207	0.119485	0.315577	0.496623	906.337
2643-57_2	P-Cadherin	-0.0994019	-0.0993184	0.235646	0.00154377	0.0179503	4.43372
7077-9_4	CLC4E	-0.0993058	0.0541601	0.136768	0.178758	0.348773	513.394
8379-35_4	IL-9	-0.0992037	-0.0925092	0.257499	0.000384188	0.00750604	1.10339
2599-51_2	4-1BB ligand	-0.099182	-0.0115742	0.148774	0.114903	0.273342	330
4467-49_2	SPARCL1	-0.0990965	-0.0824114	0.198671	0.0122661	0.0652375	35.2283
5109-24_3	Nr-CAM	-0.0990652	-0.140126	0.278521	8.97328e-05	0.00274162	0.257713
4986-59_1	FAK1	-0.0987937	0.01373	0.117532	0.334733	0.51163	961.353
3457-57_1	Periostin	-0.0981894	-0.0405518	0.135604	0.186202	0.35632	534.773
2819-23_2	Cadherin-5	-0.0981667	-0.141742	0.188367	0.0205222	0.0898471	58.9397
6927-7_3	NDST1	-0.0978	-0.0799834	0.192065	0.0171151	0.0805812	49.1545
3057-55_1	WISP-1	-0.0976706	-0.0702862	0.110012	0.415567	0.585628	1193.51
8360-169_3	NKp46	-0.0975345	-0.0349562	0.0683839	0.923483	0.955764	2652.24
4673-13_2	IL-6	-0.0972711	0.197473	0.338845	7.33681e-07	8.58302e-05	0.00210713
4137-57_2	IL-17E	-0.0968319	0.0063291	0.127794	0.242588	0.419453	696.712
8900-28_3	NEO1	-0.09675	-0.110878	0.190694	0.0183144	0.0841958	52.5989
5090-49_2	ILT-2	-0.0964391	-0.119711	0.168342	0.0515931	0.163471	148.175
2972-57_2	BMP-7	-0.0962356	-0.00966044	0.113336	0.378481	0.55525	1087
3356-50_1	Carbonic anhydrase VII	-0.0960273	7.77359e-05	0.150187	0.108811	0.26461	312.505
6451-64_3	ASPN	-0.095367	-0.0362174	0.144495	0.135089	0.300058	387.975
8309-12_3	HYAL1	-0.0952268	-0.0467894	0.199335	0.0118544	0.0639957	34.0457
5230-99_3	HMGR	-0.094495	0.022714	0.114292	0.368212	0.547363	1057.5
3404-51_2	TPSG1	-0.094227	-0.0141831	0.12983	0.226786	0.401312	651.329
2755-8_2	C3adesArg	-0.0940235	-0.084605	0.197341	0.0131285	0.068183	37.7052
6510-56_3	RN128	-0.093952	0.0342838	0.0987536	0.555083	0.698597	1594.2
9828-86_3	LDHC	-0.0935909	-0.0356988	0.0957208	0.595405	0.731083	1710
8065-245_3	PATE4	-0.0935699	0.0181772	0.167511	0.0534851	0.165706	153.609
5634-39_3	OFUT1	-0.0935369	-0.0980781	0.155962	0.0866187	0.226359	248.769
3045-72_2	PTN	-0.0929754	-0.0780222	0.138928	0.165556	0.333903	475.478
10463-23_3	Alkaline phosphatase, intestine	-0.0924041	-0.0359917	0.199418	0.0118038	0.0638426	33.9004
5225-50_3	CK2-A1:B	-0.0921236	-0.0209445	0.0794765	0.809672	0.880492	2325.38
4428-1_2	CHST2	-0.0921132	0.0643602	0.159036	0.0764437	0.210049	219.546
9366-54_3	IL-21 sR	-0.0920437	-0.0956157	0.143789	0.138682	0.30381	398.295
5354-11_3	Keratin 18	-0.0918077	-0.01211	0.0943914	0.613287	0.743817	1761.36
9215-117_3	UBP25	-0.091721	-0.0201053	0.0902368	0.669514	0.782598	1922.84
5763-67_3	HBD-4	-0.0910302	0.00662389	0.0858745	0.728077	0.827063	2091.04
9039-47_3	TOIP1	-0.0909993	-0.123013	0.182052	0.0277546	0.109193	79.7112
3221-54_1	SARP-2	-0.09097	0.0270254	0.139925	0.15973	0.327023	458.745
4471-50_2	TGM3	-0.0909371	-0.0199586	0.127794	0.242588	0.419453	696.712
8300-82_3	PEX14	-0.0907427	-0.0623439	0.116161	0.348641	0.526722	1001.3
3373-5_2	Granzyme H	-0.0907141	0.000140129	0.0642293	0.952809	0.971669	2736.47
9283-8_3	CD44	-0.0904202	-0.0925445	0.192231	0.0169746	0.0803147	48.751
4982-54_1	Elafin	-0.0903947	-0.0627442	0.113336	0.378481	0.55525	1087
10702-1_3	COSA1	-0.090377	-0.0716766	0.196012	0.0140452	0.0719034	40.3378
2993-1_2	IL-18 Rb	-0.0900856	-0.0319867	0.158745	0.0773608	0.2116	222.18
5124-62_3	sICAM-5	-0.0898897	-0.0801207	0.152389	0.0998492	0.250451	286.767
8606-39_3	GPNMB	-0.0897483	-0.183764	0.240424	0.00115105	0.0148243	3.30582
4140-3_2	IL-7	-0.0897088	0.0388139	0.141919	0.148568	0.314899	426.689
2431-17_3	Cathepsin G	-0.0895026	-0.0704813	0.0796012	0.808162	0.880182	2321.04
4771-10_3	ASM3A	-0.089271	0.0863649	0.114832	0.362487	0.541374	1041.06
7995-16_3	VWC2L	-0.089251	0.0118416	0.124636	0.268696	0.447879	771.695
7957-2_3	SCG3	-0.0889022	-0.100762	0.15081	0.106209	0.260935	305.034
4568-17_2	SLIK5	-0.0887839	-0.0163191	0.127254	0.246915	0.426422	709.139
2681-23_2	HGF	-0.0886979	0.0656507	0.150602	0.107071	0.262578	307.507
8070-88_3	DLG4	-0.088566	0.0277093	0.0883257	0.695317	0.801667	1996.95
5140-56_3	UNC5H4	-0.0880969	-0.0676291	0.130661	0.220565	0.395172	633.461
8258-22_3	UXS1	-0.0880828	-0.00963168	0.145368	0.130755	0.29338	375.527
5193-51_3	K-ras	-0.0880769	0.0461886	0.150769	0.106381	0.261134	305.527
3390-72_2	PIK3CA/PIK3R1	-0.0878771	0.0407022	0.121313	0.298342	0.478949	856.839
6507-16_3	NCAM2	-0.087777	-0.0318228	0.148525	0.116006	0.273763	333.17
3890-8_2	LDH-H 1	-0.0875986	-0.0530648	0.133112	0.202967	0.374628	582.921
7745-3_3	ZCD1	-0.0874978	-0.00784793	0.102077	0.511975	0.668665	1470.39
3325-2_2	MATN2	-0.0874065	-0.0911353	0.256086	0.000421897	0.0077299	1.21169
5114-65_3	Prolactin Receptor	-0.0873088	-0.041484	0.116784	0.342273	0.520385	983.007
2475-1_3	SCF sR	-0.0872412	-0.0578673	0.163482	0.0635319	0.186187	182.464
10635-33_3	F159B	-0.0867651	-0.0885089	0.126589	0.252319	0.431345	724.659
8310-6_3	U773	-0.0865797	-0.0378636	0.119277	0.317578	0.498663	912.085
5742-14_3	PPA6	-0.0863212	-0.0684851	0.138097	0.170539	0.338955	489.789
10445-20_3	ApoM	-0.0861212	-0.0525636	0.151101	0.105013	0.259748	301.598
10461-57_3	CLC14	-0.0860144	0.0117921	0.0882011	0.696994	0.802955	2001.77
3218-8_2	PSMA	-0.0859984	-0.0802344	0.188575	0.0203158	0.0898471	58.3471
9256-78_3	NPTX1	-0.0859676	-0.0586597	0.122767	0.285115	0.463413	818.851
9585-80_3	ACAM	-0.0858321	-0.000789652	0.151973	0.101491	0.252585	291.483
8913-22_3	SIG11	-0.0857342	-0.013118	0.115621	0.354224	0.532634	1017.33
3427-63_2	CSK21	-0.0856668	0.014365	0.155463	0.0883714	0.228415	253.803
4962-52_1	ARMEL	-0.0854536	-0.0931121	0.236602	0.00145643	0.017073	4.18288
8028-22_3	SPINK5	-0.0843859	-0.125925	0.183673	0.0257111	0.104297	73.8423
5651-50_3	PSG7	-0.0842961	0.0147783	0.131242	0.216287	0.388721	621.177
3506-49_1	Lymphotoxin a2/b1	-0.0842323	-0.0545641	0.206107	0.00831733	0.0513738	23.8874
8834-58_3	Calnexin	-0.0836699	0.0379566	0.138263	0.169533	0.33789	486.9
2728-62_2	Laminin	-0.0836596	-0.0637701	0.167927	0.0525318	0.164348	150.871
2917-3_2	sRANKL	-0.0835985	-0.0966972	0.221437	0.00356948	0.0305649	10.2516
8909-77_3	GNPI1	-0.0834689	0.00922508	0.132239	0.209102	0.38447	600.542
3397-7_4	SHP-2	-0.0832706	-0.0856054	0.173536	0.0410281	0.141286	117.833
8370-102_3	DB119	-0.0830588	-0.00849831	0.0638554	0.955047	0.973348	2742.9
3234-23_2	URB	-0.0827349	-0.0897841	0.137183	0.176157	0.346523	505.923
8079-39_3	EID3	-0.0823322	0.0664289	0.172871	0.0422656	0.143145	121.387
5758-49_3	kallikrein 9	-0.0822374	-0.0932657	0.18172	0.0281911	0.10933	80.9648
7093-20_3	NRX3B	-0.0820809	-0.0351579	0.140341	0.157351	0.325585	451.913
7850-1_3	COX42	-0.0819685	0.00188493	0.07258	0.885908	0.934041	2544.33
10013-34_3	K0319	-0.0817956	0.0279734	0.117865	0.331418	0.509274	951.833
5231-79_3	PCSK9	-0.0815869	-0.138271	0.1629	0.0651075	0.189336	186.989
5900-11_2	HINT1	-0.0811993	-0.0198262	0.083091	0.764463	0.850654	2195.54
3836-51_2	UFM1	-0.0811467	-0.0182371	0.117366	0.336399	0.51254	966.137
9884-8_3	PPIL1	-0.0810989	2.6412e-05	0.0970918	0.577083	0.71655	1657.38
3052-8_2	Fas ligand, soluble	-0.0805886	0.0168859	0.0655588	0.944312	0.966179	2712.06
5021-13_1	PPase	-0.0805787	-0.00891575	0.0848774	0.741232	0.834176	2128.82
8759-29_3	a1,4-Galactosyltransferase	-0.0803905	-0.0769616	0.133818	0.198103	0.370894	568.951
8952-65_3	G-CSF	-0.0803704	-0.03379	0.156211	0.0857533	0.225259	246.284
10419-1_3	SCAR5	-0.0801935	-0.0444699	0.128209	0.239298	0.416523	687.264
7815-49_3	IBPL1	-0.079978	-0.0117787	0.144952	0.132804	0.295212	381.414
5014-49_1	NCK1	-0.0798947	0.0698468	0.141545	0.150612	0.317373	432.558
3810-50_2	FGR	-0.0797207	0.0587453	0.112464	0.388012	0.560831	1114.37
8386-11_3	PATE	-0.0797037	-0.000801841	0.131201	0.216591	0.389023	622.048
2633-52_2	IL-13 Ra1	-0.0796877	-0.0864591	0.224761	0.00294769	0.0272012	8.46577
2775-54_2	IL-17F	-0.0795683	-0.0466107	0.19032	0.0186542	0.0843167	53.575
5093-47_3	JAG2	-0.0790792	0.1356	0.259036	0.000346768	0.00708289	0.995918
7137-8_3	MSRA	-0.078812	0.0500502	0.145326	0.130958	0.29338	376.113
8337-65_3	PTPRU	-0.0785538	-0.251602	0.255671	0.000433634	0.0077299	1.2454
5636-10_3	MFAP4	-0.0782247	-0.0783602	0.119152	0.318783	0.498663	915.546
8288-27_3	b2-Glycoprotein I	-0.078025	-0.0665557	0.206066	0.00833573	0.0513738	23.9402
10689-5_3	DB119	-0.0779974	0.0632972	0.172954	0.0421092	0.143145	120.938
7970-315_3	NAR3	-0.0779094	-0.237772	0.22123	0.0036121	0.0306743	10.3739
3421-54_2	CD30 Ligand	-0.0778297	0.0141887	0.116618	0.343963	0.522402	987.863
2685-21_2	IGFBP-5	-0.0777492	-0.0834364	0.204196	0.00920311	0.0544976	26.4313
5963-9_3	Dermokine	-0.0770679	-0.114579	0.230204	0.00214138	0.0219322	6.15004
2827-23_2	Fractalkine/CX3CL-1	-0.0769789	-0.138524	0.233776	0.00172892	0.0190703	4.96545
3606-2_5	Discoidin domain receptor 2	-0.0769249	-0.0418548	0.202327	0.0101516	0.0573924	29.1554
8852-10_3	SUN3	-0.076864	0.0251304	0.107354	0.446706	0.613259	1282.94
5105-2_3	Nogo Receptor	-0.0767143	-0.0315738	0.131533	0.214172	0.388078	615.103
3320-49_2	IGFBP-7	-0.0764398	-0.0712262	0.228666	0.00234547	0.023447	6.73619
3795-6_2	ADAM 9	-0.076286	0.107126	0.190694	0.0183144	0.0841958	52.5989
9338-2_3	DCBD2	-0.0762458	-0.105469	0.169672	0.0486861	0.157749	139.827
4563-61_2	PLCG1	-0.0758976	-0.0466869	0.183465	0.0259654	0.104451	74.5727
9296-15_3	PTPRD	-0.0758664	-0.0790681	0.148982	0.113989	0.272135	327.378
10970-3_3	NAR3	-0.0756148	-0.207489	0.255671	0.000433634	0.0077299	1.2454
8749-194_3	CD1D	-0.0754929	-0.00978261	0.124346	0.271237	0.449322	778.992
2878-66_2	YES	-0.0753061	-0.0468281	0.210719	0.00648996	0.0437539	18.6392
7853-19_3	SCO1	-0.0751718	-0.0792625	0.202825	0.00989037	0.0573924	28.4051
3394-81_2	PLK-1	-0.0751272	0.0511384	0.150229	0.108636	0.26461	312.002
6274-15_3	WSCD2	-0.0751195	-0.0225718	0.143457	0.1404	0.304553	403.228
8305-18_3	SULF2	-0.0750526	-0.0409444	0.129954	0.225844	0.400139	648.625
8660-33_3	OLFL3	-0.07502	-0.0934797	0.188409	0.0204808	0.0898471	58.8208
2429-27_4	C8	-0.0749803	-0.040416	0.119609	0.314381	0.495555	902.901
9923-6_3	SOS1	-0.0749277	-0.028585	0.150436	0.107764	0.263403	309.498
3727-35_1	PYY	-0.0749202	-0.104562	0.145742	0.128932	0.292926	370.293
5229-90_3	IMDH1	-0.0747727	0.0315515	0.067096	0.933442	0.960162	2680.85
3182-38_2	CD39	-0.0747005	-0.0402087	0.1543	0.0925771	0.23676	265.881
2730-58_2	MICA	-0.0745625	-0.0858468	0.160823	0.0710099	0.200138	203.94
5063-12_2	CD244	-0.074511	-0.0275576	0.0988783	0.553444	0.697145	1589.49
6930-95_3	SIA8F	-0.0741899	-0.158199	0.228376	0.00238605	0.0236301	6.85274
9049-2_3	MOT4	-0.0733621	0.00289237	0.111799	0.395372	0.56975	1135.51
3581-53_3	a2-HS-Glycoprotein	-0.0732079	-0.0882553	0.255879	0.000427728	0.0077299	1.22843
4917-62_1	Integrin aVb5	-0.0729515	-0.025262	0.106606	0.455686	0.623205	1308.73
9357-4_3	CREG1	-0.0727809	-0.0796769	0.159659	0.0745095	0.207759	213.991
9114-84_3	UROL1	-0.0725887	-0.0292615	0.12688	0.249944	0.429329	717.838
8289-8_3	GPNMB	-0.072304	-0.0702731	0.176361	0.0361141	0.128049	103.72
6213-10_3	CGB2	-0.0721134	0.0611653	0.135023	0.190014	0.360211	545.72
9793-145_3	IGDC4	-0.0720888	-0.0504677	0.168592	0.0510369	0.162865	146.578
9316-67_3	WFDC1	-0.0718901	-0.0826592	0.123473	0.278845	0.458672	800.842
9207-60_3	QORL1	-0.0718882	0.0230073	0.0573743	0.983661	0.989518	2825.08
8093-13_3	K1161	-0.071766	0.0466293	0.112754	0.384819	0.559028	1105.2
8474-6_3	ROR1	-0.07172	-0.0206666	0.158122	0.0793574	0.216238	227.914
5798-3_3	BID	-0.0717021	0.0265955	0.152057	0.101161	0.2522	290.535
5065-8_2	CD83	-0.0714282	0.0476698	0.100706	0.529596	0.680537	1521
2618-10_2	ERBB4	-0.0712677	-0.0223155	0.157084	0.0827816	0.21872	237.749
3494-71_3	FGF-17	-0.0707626	0.00869486	0.1	0.538765	0.687093	1547.33
5728-60_3	FCRL1	-0.0706408	-0.102531	0.158039	0.0796268	0.216356	228.688
9321-400_3	NMB	-0.070573	-0.0516739	0.114624	0.364682	0.544087	1047.37
9598-23_3	CSMD1	-0.0705478	-0.00612367	0.0710012	0.900932	0.943301	2587.48
6259-60_3	Epididymal secretory protein E1	-0.0704405	-0.0697805	0.202617	0.00999846	0.0573924	28.7156
3050-7_2	vWF	-0.0704266	-0.109207	0.161197	0.069915	0.197829	200.796
8874-53_3	CLN5	-0.0703784	0.0247572	0.0869963	0.713148	0.816001	2048.16
6022-57_3	NELL2	-0.0703297	-0.0584275	0.197466	0.0130454	0.0681414	37.4665
7842-52_3	SERF1	-0.0702335	0.0569095	0.164354	0.0612296	0.18036	175.851
9931-20_3	Keratin-1	-0.0701856	-0.0133117	0.118446	0.325671	0.505855	935.326
8775-61_3	FA24B	-0.0701838	-0.00994213	0.0565019	0.986152	0.991317	2832.23
2891-1_3	CD22	-0.0698608	-0.00940917	0.14516	0.131776	0.293608	378.461
10035-6_3	DUS4	-0.0697032	0.109331	0.234815	0.00162366	0.0182613	4.66315
6334-9_3	GGT2	-0.0696406	-0.0383611	0.16909	0.04994	0.159897	143.428
7200-4_3	LRFN2	-0.069429	-0.0696015	0.195721	0.0142532	0.0721963	40.9353
5077-28_3	EPHB2	-0.0693527	-0.0459168	0.141005	0.153604	0.322951	441.15
5259-2_3	TAK1-TAB1	-0.0692885	-0.0613931	0.090403	0.667264	0.781878	1916.38
5626-20_3	CTRC	-0.0690816	0.0605475	0.152555	0.0991985	0.249473	284.898
2822-56_2	CD97	-0.0690299	-0.0590827	0.181803	0.0280814	0.10933	80.6498
7955-195_3	ITI heavy chain H1	-0.0685904	-0.0566262	0.15941	0.0752782	0.208084	216.199
2839-2_1	OX40 Ligand	-0.0685398	0.0342353	0.140715	0.155234	0.323771	445.833
7871-16_3	T132A	-0.0685383	-0.0734171	0.158039	0.0796268	0.216356	228.688
8325-37_3	ADH4	-0.0685154	-0.14493	0.123224	0.281046	0.460711	807.165
3344-60_4	Antithrombin III	-0.0684713	-0.0770722	0.262692	0.000271097	0.0061793	0.778592
9936-27_3	LNX1	-0.068176	0.000854463	0.0933527	0.627314	0.751312	1801.65
7841-84_3	ESAM	-0.0680214	-0.0330436	0.124429	0.27052	0.449095	776.934
7951-146_3	FCRL2	-0.0676996	0.0463827	0.115912	0.351211	0.529767	1008.68
8067-21_3	KCNE3	-0.067407	-0.0526504	0.0941005	0.61721	0.746469	1772.63
3401-8_2	TCPTP	-0.0671713	-0.0384025	0.183257	0.026222	0.104451	75.3095
2449-1_4	GV	-0.0671312	-0.00848258	0.139967	0.159491	0.327023	458.058
5754-76_3	INSL6	-0.0671271	0.0850465	0.188783	0.0201113	0.0894114	57.7598
9577-26_3	SYT2	-0.0670798	-0.00556961	0.1113	0.400948	0.571759	1151.52
9971-5_3	CSMD2	-0.0667245	-0.0203986	0.0697133	0.912407	0.948745	2620.43
10798-4_3	CLM2	-0.0664303	0.039478	0.119693	0.313585	0.495115	900.615
8935-22_3	MRP6	-0.0661279	-0.0633309	0.231824	0.00194416	0.020429	5.58364
4987-17_1	FCAR	-0.0660525	0.0130269	0.094973	0.605452	0.736492	1738.86
2859-69_2	HDAC8	-0.0660447	-0.0338788	0.12015	0.309232	0.490942	888.113
10439-57_3	Alpha-amylase 2B	-0.0659901	-0.0846215	0.130079	0.224906	0.399215	645.929
4162-54_2	Transferrin	-0.0659499	-0.0722933	0.170046	0.0478945	0.156845	137.553
5102-55_3	MICB	-0.065923	0.00587617	0.0847113	0.743413	0.835648	2135.08
9500-5_3	PHLD	-0.0658823	-0.00785698	0.062526	0.96247	0.977762	2764.21
3860-7_2	PSA6	-0.0658706	0.00536723	0.0966348	0.583174	0.720067	1674.88
9302-90_3	G45IP	-0.0654119	0.054704	0.205692	0.00850302	0.0517387	24.4207
7016-12_3	GCNT1	-0.0651075	0.0466748	0.168259	0.0517797	0.163471	148.711
4889-82_1	WNT7A	-0.0646928	-0.0412206	0.157291	0.082087	0.218421	235.754
9910-9_3	MTAP	-0.0640422	-0.0497908	0.240715	0.00113045	0.0148243	3.24666
7989-5_3	CA226	-0.0639676	0.0450839	0.0727462	0.884268	0.932654	2539.62
3420-21_2	Carbonic anhydrase XIII	-0.0639472	0.019249	0.105276	0.471882	0.635967	1355.25
10006-25_3	ELK1	-0.0638159	-0.0347764	0.159078	0.0763135	0.209935	219.172
5392-73_2	Fas, soluble	-0.0637659	-0.11192	0.140216	0.158062	0.325648	453.954
2785-15_2	MCP-2	-0.0637058	-0.00823003	0.157208	0.0823642	0.218421	236.55
2829-19_2	IL-27	-0.0636231	-0.0231829	0.133112	0.202967	0.374628	582.921
9894-13_3	MYO6	-0.0636074	0.0537905	0.112838	0.383909	0.558555	1102.59
3009-3_2	TGF-b R III	-0.0634221	-0.0850508	0.169796	0.048421	0.157492	139.065
9169-14_3	SUMO3	-0.0633958	0.0806993	0.140548	0.156172	0.324549	448.527
7118-24_3	IGDC3	-0.0633329	0.00280623	0.117366	0.336399	0.51254	966.137
8700-325_3	GLT11	-0.0630006	0.0228631	0.117532	0.334733	0.51163	961.353
2977-7_2	EDAR	-0.0628601	-0.046963	0.128126	0.239953	0.417158	689.146
3364-76_2	Cathepsin V	-0.0625856	-0.0663109	0.121978	0.292243	0.473925	839.321
9426-73_3	ID2	-0.062541	0.0423608	0.115995	0.350353	0.529029	1006.21
7638-30_3	Lectin, mannose-binding 2	-0.0624352	-0.0780385	0.145908	0.128129	0.292926	367.986
10424-31_3	NPDC1	-0.0623973	-0.0161732	0.133943	0.197254	0.370512	566.513
9940-35_3	DUS28	-0.0623565	-0.0105931	0.108184	0.43684	0.604629	1254.6
4540-11_2	CBX5	-0.0623196	-0.0168782	0.148484	0.116191	0.273974	333.7
3296-92_2	CNTN2	-0.06221	-0.0236445	0.140715	0.155234	0.323771	445.833
8877-22_3	F176C	-0.0615793	0.0379483	0.113378	0.378031	0.55525	1085.7
2906-55_3	IL-4	-0.0614664	-0.000766764	0.115829	0.35207	0.530228	1011.14
6974-6_3	HG2A	-0.0614362	0.0825691	0.183049	0.0264808	0.1049	76.0527
2603-61_2	B7	-0.0614031	-0.0203716	0.131575	0.213872	0.387777	614.239
9974-8_3	DLL3	-0.0612539	-0.00441199	0.0814707	0.785068	0.863875	2254.71
9380-2_3	sPLA(2)-XIII	-0.0612079	-0.115387	0.174823	0.0387199	0.135449	111.204
8040-9_3	LEMD1	-0.0611256	-0.00401671	0.0859576	0.726975	0.826553	2087.87
3399-31_2	STAB2	-0.0611214	0.0121526	0.0703781	0.906574	0.946835	2603.68
3403-1_2	TPSB2	-0.0609762	-0.0329056	0.135023	0.190014	0.360211	545.72
4964-67_1	ARTS1	-0.0607261	-0.10575	0.146822	0.123783	0.285528	355.505
10910-6_3	CEAM4	-0.0604898	-0.058171	0.138596	0.167536	0.336477	481.162
5036-50_1	TSG-6	-0.0604414	-0.0685706	0.130453	0.222108	0.396207	637.893
6420-4_3	SDHF2	-0.0604253	-0.043541	0.20914	0.0070696	0.046462	20.3039
6351-55_3	CD79B	-0.0604127	0.0349003	0.1371	0.176675	0.346829	507.41
3174-2_1	ATS1	-0.0603728	0.0501166	0.146822	0.123783	0.285528	355.505
2974-61_2	contactin-1	-0.0603556	-0.0642512	0.192106	0.0170799	0.0805474	49.0534
5349-69_3	DLL1	-0.060227	0.0242655	0.116577	0.344387	0.522493	989.079
2734-49_4	NKp44	-0.0600503	0.0104711	0.0896967	0.67682	0.786656	1943.83
6478-2_3	IGLO5	-0.0599714	-0.138489	0.19759	0.0129628	0.0680606	37.2291
3443-61_2	HIPK3	-0.0599112	-0.0837447	0.176901	0.0352357	0.127697	101.197
6617-12_3	FCRL6	-0.0599014	-0.0025599	0.155256	0.0891104	0.229324	255.925
3285-23_2	C1r	-0.0595247	-0.0645128	0.0905276	0.665577	0.780537	1911.54
8750-46_3	Vinculin	-0.0593302	0.150708	0.238388	0.00130536	0.0159531	3.74898
3419-49_2	CAMK2D	-0.0592396	0.109491	0.164437	0.0610141	0.18028	175.233
8978-30_3	M4K3	-0.0592317	0.0370192	0.131741	0.212672	0.386333	610.793
3616-3_5	GNS	-0.0590048	-0.0303878	0.0908184	0.661638	0.778142	1900.22
4967-1_1	C1QBP	-0.0589234	-0.0519368	0.152887	0.0979077	0.247527	281.191
2704-74_1	TACI	-0.0588226	0.0353828	0.0863731	0.721457	0.82158	2072.02
4136-40_2	IL-17D	-0.0587989	0.00030873	0.109098	0.426128	0.594097	1223.84
3189-61_2	Enterokinase	-0.0585888	0.0342881	0.114375	0.367327	0.546897	1054.96
8295-16_3	NOE2	-0.0584538	-0.0901359	0.206273	0.00824409	0.0513738	23.677
9839-148_3	Tirap	-0.0584131	-0.000380483	0.101911	0.514098	0.669914	1476.49
5107-7_2	Notch 1	-0.0583546	-0.0529534	0.196053	0.0140157	0.0718805	40.2531
9905-8_3	CEP57	-0.0581956	-0.00994413	0.0788949	0.816667	0.885955	2345.47
5724-58_3	SBSN	-0.0579936	0.0259607	0.103864	0.489398	0.652013	1405.55
2900-53_3	HCC-1	-0.0578838	-0.0312727	0.0872871	0.709259	0.814471	2036.99
6975-52_3	SNAPN	-0.0575469	-0.0423123	0.140341	0.157351	0.325585	451.913
9211-19_3	PEDF	-0.0573579	-0.0611562	0.202368	0.0101296	0.0573924	29.0922
3284-75_1	BGN	-0.0572095	-0.063799	0.124927	0.266209	0.446209	764.552
5108-72_3	Notch-3	-0.0571286	-0.103349	0.191774	0.0173634	0.0809542	49.8678
9199-6_3	UB2G2	-0.0570735	0.103563	0.21479	0.00518964	0.0386301	14.9047
4542-24_2	Clusterin	-0.0570287	-0.0648383	0.149107	0.113445	0.271511	325.813
8624-16_3	UNC5H4	-0.0569256	-0.0627343	0.123764	0.276292	0.45604	793.51
5115-31_3	RELT	-0.0566694	-0.0635455	0.126672	0.251638	0.430438	722.705
9799-3_3	NRX3B	-0.0564564	-0.0188539	0.0818031	0.780882	0.860919	2242.69
10070-22_3	PLCG2	-0.0562496	0.0495108	0.13897	0.16531	0.333876	474.771
7865-126_3	HRSL3	-0.0562473	0.0280639	0.172663	0.042659	0.143799	122.517
8348-4_3	EPHB2	-0.0562339	-0.0316412	0.180557	0.0297668	0.114752	85.4904
3396-54_2	Renin	-0.0559896	-0.059885	0.0783963	0.822592	0.888737	2362.48
11510-51_3	Apo L1	-0.0559811	-0.084935	0.128666	0.235718	0.412857	676.981
2666-53_2	Bone proteoglycan II	-0.0554888	-0.0408443	0.135646	0.185932	0.35632	533.997
2693-20_3	OSM	-0.055437	-0.0420962	0.164769	0.0601586	0.179752	172.776
5484-63_3	RS3A	-0.0553574	-0.0666751	0.118031	0.329769	0.509095	947.097
8039-41_3	F177A	-0.0552839	-0.00861826	0.131408	0.215077	0.388548	617.701
2831-29_1	Kallikrein 11	-0.0551016	-0.0320514	0.136477	0.180597	0.350456	518.674
6365-62_3	KCT2	-0.0550805	-0.00611364	0.141545	0.150612	0.317373	432.558
2967-8_1	VCAM-1	-0.0549082	-0.00644849	0.113045	0.381642	0.557799	1096.07
3197-70_2	IDE	-0.054782	-0.0448265	0.180058	0.0304656	0.115737	87.4972
5629-58_3	NKG2A	-0.0547794	0.0278157	0.0733278	0.878441	0.928554	2522.88
8956-96_3	SREC-II	-0.054743	-0.0350038	0.132447	0.207629	0.382741	596.31
9925-56_3	SREC-II	-0.054315	-0.0601488	0.128085	0.240281	0.417224	690.088
6917-49_3	LRRC3	-0.0541482	0.0375139	0.155422	0.0885188	0.228415	254.226
4423-77_2	BCL2-like 1 protein	-0.054122	-0.0454209	0.13872	0.166791	0.335686	479.024
5238-26_3	PPIE	-0.0540434	-0.0103234	0.0933943	0.626752	0.751266	1800.03
5598-3_3	GREM2	-0.0538704	-0.0824433	0.159202	0.0759238	0.209064	218.053
2744-57_2	IgG	-0.0538165	-0.0225602	0.156128	0.086041	0.225259	247.11
2770-51_2	I-309	-0.0535923	-0.0352952	0.14005	0.159013	0.326905	456.686
3809-1_2	FGFR-3	-0.0534494	0.00811751	0.170794	0.0463447	0.152991	133.102
5069-9_3	DAF	-0.0532257	-0.00444419	0.130661	0.220565	0.395172	633.461
8951-162_3	CSPG4	-0.052684	0.0169941	0.198587	0.0123185	0.065395	35.3787
9076-25_3	PENK	-0.0526564	-0.240815	0.240631	0.0011363	0.0148243	3.26346
4996-66_1	HRG	-0.0524808	-0.0819244	0.143623	0.139539	0.304538	400.756
5740-17_3	ROBO1	-0.0521494	-0.0097124	0.094516	0.611606	0.742406	1756.53
7891-45_3	UGT 1A6	-0.0520088	0.158883	0.205318	0.00867335	0.0518956	24.9099
6413-79_3	LIPK	-0.0518672	0.0426894	0.119111	0.319186	0.499021	916.701
8240-207_3	GPNMB	-0.0518026	-0.0179445	0.111674	0.396762	0.56975	1139.5
6363-55_3	DB124	-0.0516972	0.0969074	0.164188	0.0616625	0.181079	177.095
2949-6_2	GX	-0.051586	-0.0195726	0.0875364	0.70592	0.811935	2027.4
3299-29_2	Contactin-5	-0.0514231	-0.0166784	0.0867885	0.715922	0.817546	2056.13
3339-33_1	TSP2	-0.0510995	-0.0250842	0.0615704	0.967293	0.979572	2778.07
10047-12_3	NCF-2	-0.0506045	0.0901686	0.123265	0.280678	0.460633	806.109
9444-70_3	DGCR6	-0.0505159	0.00132091	0.0811799	0.788712	0.865894	2265.18
2865-77_2	MOZ	-0.0503095	0.00813361	0.0731201	0.880537	0.929842	2528.9
6650-20_3	Periostin	-0.0502457	0.0344971	0.0850021	0.739594	0.833967	2124.11
4533-76_2	ATS15	-0.0500717	0.00426257	0.0754466	0.856144	0.914408	2458.84
8989-40_3	SCUB1	-0.0499813	0.0429649	0.0642709	0.952556	0.971669	2735.74
6641-60_3	PolyUbiquitin K48	-0.0499323	-0.057684	0.135563	0.186472	0.35632	535.549
9758-17_3	RS4X	-0.0496228	-0.0897104	0.133361	0.20124	0.373119	577.961
7081-2_4	BT3A1	-0.0496066	0.00941276	0.0641878	0.953061	0.971669	2737.19
5667-3_3	SEM3B	-0.0495786	0.0435897	0.158828	0.0770979	0.211082	221.425
8260-13_3	PDZ1I	-0.0494684	-0.0391037	0.157831	0.0803039	0.21668	230.633
5116-62_2	ROBO2	-0.0494548	-0.0204943	0.151392	0.103828	0.257954	298.195
8475-15_3	MMP-7	-0.0494446	0.0953426	0.241629	0.00106793	0.014134	3.06708
9061-3_3	ARHGA	-0.0494396	-0.0884037	0.224678	0.00296193	0.0272012	8.50667
2948-58_2	Growth hormone receptor	-0.0493322	-0.0272555	0.152057	0.101161	0.2522	290.535
7108-7_3	CS077	-0.0491346	-0.0185546	0.145243	0.131367	0.293608	377.285
6431-68_3	PCYOX	-0.0489353	-0.0600464	0.107727	0.442251	0.609182	1270.15
6411-58_3	DB135	-0.048926	0.0246307	0.140631	0.155703	0.324277	447.179
3709-4_2	ALT	-0.0488064	-0.0264221	0.162651	0.0657929	0.189336	188.957
5080-131_3	GPNMB	-0.0487548	0.0462237	0.101122	0.524231	0.677584	1505.59
4163-5_2	Histone H2A,z	-0.04874	0.00885442	0.0950145	0.604893	0.736492	1737.25
6629-3_3	HBD-1	-0.0486517	-0.0806225	0.162651	0.0657929	0.189336	188.957
9584-105_3	RMTL1	-0.0482038	-0.0351076	0.117865	0.331418	0.509274	951.833
7640-29_3	LRP1B	-0.047671	-0.0564031	0.169506	0.0490416	0.158078	140.847
5727-35_3	B3GLT	-0.0476017	0.00479185	0.0961363	0.589838	0.726422	1694.02
10366-11_3	PDGFRA	-0.0475792	-0.115734	0.204071	0.00926375	0.0546389	26.6055
7173-141_3	T132C	-0.0475023	-0.00121391	0.157291	0.082087	0.218421	235.754
5133-17_3	TGF-b R II	-0.0474595	0.120974	0.190445	0.0185403	0.0843167	53.2478
2441-2_4	FGF-10	-0.0472338	0.0401481	0.169589	0.0488636	0.157858	140.336
9531-24_3	LST1	-0.0472164	-0.087009	0.124844	0.266918	0.446209	766.588
3298-52_2	Contactin-4	-0.0472161	-0.0115006	0.140881	0.154301	0.323233	443.153
4914-10_1	HCG	-0.0471715	0.0860203	0.129622	0.228362	0.403107	655.856
3177-49_2	Carbonic Anhydrase IV	-0.0470833	-0.0657715	0.195762	0.0142233	0.0721722	40.8495
2823-7_1	COMMD7	-0.0467504	-0.0161268	0.0866224	0.718138	0.818774	2062.49
3505-6_2	Lymphotoxin a1/b2	-0.0467348	-0.0258599	0.117989	0.330181	0.509095	948.279
3283-21_1	BGH3	-0.0466663	-0.0407389	0.132322	0.208512	0.383876	598.846
8854-59_3	RIR2B	-0.0464857	0.0337159	0.157291	0.082087	0.218421	235.754
5122-92_2	Semaphorin-6A	-0.0463008	-0.036991	0.139177	0.164084	0.333746	471.25
5264-65_3	calreticulin	-0.0457877	0.0112409	0.0574159	0.983535	0.989518	2824.71
5316-54_3	Prothrombin	-0.0456566	-0.0811961	0.181678	0.0282461	0.10933	81.1227
9916-146_3	LRC4B	-0.0455971	-0.233823	0.180224	0.0302311	0.115304	86.8237
3192-3_2	Glutamate carboxypeptidase	-0.0455232	-0.0592169	0.224595	0.00297624	0.0272012	8.54776
7775-15_3	Kallikrein 11	-0.045307	0.00499795	0.075322	0.8575	0.914836	2462.74
4971-1_1	CATZ	-0.0453053	-0.0728453	0.142002	0.148117	0.31464	425.393
4561-65_2	Livin B	-0.0452647	-0.0112033	0.0968841	0.57985	0.718123	1665.33
3497-13_2	IFN-aA	-0.0451743	0.0240076	0.104528	0.481117	0.645686	1381.77
8347-222_3	DB129	-0.045139	-0.0152567	0.0829663	0.766065	0.851118	2200.14
8520-8_3	ADA30	-0.0451029	0.0383851	0.0967179	0.582066	0.719627	1671.69
9753-17_3	Ezrin	-0.0449619	-0.0934692	0.204196	0.00920311	0.0544976	26.4313
8397-147_3	QSOX2	-0.0448923	-0.0295587	0.104902	0.476488	0.641573	1368.47
9189-76_3	ghrelin	-0.0448363	-0.00102598	0.143415	0.140616	0.304561	403.848
10471-25_3	LRRN3	-0.0447754	0.068348	0.106356	0.458701	0.626135	1317.39
9116-28_3	HECA2	-0.044656	-0.018446	0.102784	0.502995	0.664491	1444.6
11105-171_3	Alpha enolase	-0.0445812	-0.0175866	0.091774	0.648691	0.769216	1863.04
3498-53_2	IL-17	-0.0444218	-0.0127374	0.0968841	0.57985	0.718123	1665.33
5134-52_2	TIMD3	-0.0443314	-0.0282598	0.134192	0.195564	0.369028	561.661
4301-58_2	Thymidine kinase	-0.0443106	-0.0310936	0.194142	0.0154316	0.0757601	44.3197
2192-63_10	CTACK	-0.0442419	-0.0143385	0.0978812	0.566601	0.709982	1627.28
7735-17_3	PEDF	-0.0439991	-0.0543136	0.18737	0.0215389	0.0937267	61.8596
6400-33_3	P5I13	-0.0438993	0.0167158	0.0886165	0.691401	0.79972	1985.71
2687-2_1	MIA	-0.0437027	0.0423388	0.0928126	0.634622	0.758483	1822.64
4246-40_2	NCAM-L1	-0.0435101	-0.136377	0.182011	0.0278088	0.109257	79.867
9565-6_3	PAWR	-0.0434732	0.0313745	0.141836	0.149021	0.315392	427.987
3366-51_2	ECM1	-0.0433235	-0.059722	0.135355	0.187828	0.358196	539.443
7198-197_3	FA20B	-0.0432552	-0.0256423	0.0851267	0.737955	0.833967	2119.41
8014-359_3	MANEA	-0.0432129	0.0481784	0.139801	0.160449	0.32728	460.81
6919-3_3	HBAZ	-0.0430974	0.00405531	0.113295	0.378931	0.55525	1088.29
4158-54_2	uPA	-0.0428528	-0.00349975	0.102119	0.511445	0.66858	1468.87
2960-66_2	Properdin	-0.0428436	-0.0730735	0.168259	0.0517797	0.163471	148.711
2982-82_2	Galectin-4	-0.0427692	0.0208578	0.0924803	0.639123	0.761643	1835.56
6520-87_3	MGP	-0.0425496	-0.00580647	0.0735771	0.875904	0.926555	2515.6
2598-9_3	4-1BB	-0.0422005	0.00826933	0.0673868	0.931261	0.958975	2674.58
8280-238_3	Vitronectin	-0.0419751	-0.00845317	0.117532	0.334733	0.51163	961.353
4918-21_1	Kininogen, HMW	-0.0419688	-0.0270253	0.14059	0.155937	0.324531	447.852
4696-2_2	FABP	-0.0419046	0.0185088	0.102327	0.508798	0.66858	1461.27
11102-22_3	REG4	-0.0418442	-0.0130522	0.0661404	0.94033	0.963478	2700.63
5682-13_3	VASN	-0.0417069	-0.0251718	0.144287	0.136138	0.300298	390.988
2950-57_2	IGFBP-4	-0.041694	-0.00994138	0.120939	0.301813	0.482363	866.806
7211-2_3	RNase 1	-0.0414773	-0.0246611	0.102867	0.501943	0.664323	1441.58
3847-56_2	ETHE1	-0.0413135	0.00828604	0.0971749	0.575977	0.716106	1654.21
2515-14_3	GFRa-2	-0.0412595	-0.0090668	0.140922	0.154068	0.323217	442.484
3452-17_2	LCK	-0.0412448	0.0144922	0.069838	0.911328	0.948341	2617.33
6986-17_3	HS3SB	-0.0412018	-0.00363042	0.131242	0.216287	0.388721	621.177
3172-28_2	ARSB	-0.0409007	-0.0318666	0.0975904	0.570456	0.712326	1638.35
2915-6_2	PCNA	-0.0407762	0.0124159	0.0952638	0.601541	0.73533	1727.62
4969-2_1	Carbonic anhydrase I	-0.0407307	-0.27373	0.200789	0.0109968	0.0605475	31.5828
10342-55_3	PIAS4	-0.0405181	0.0333934	0.157208	0.0823642	0.218421	236.55
7817-36_3	CCNC	-0.0401941	0.118205	0.295721	2.5081e-05	0.00120055	0.0720327
10009-2_3	IRF1	-0.0401108	0.0128622	0.138513	0.168033	0.337005	482.592
2943-5_2	Cytochrome P450 3A4	-0.0399088	-0.0828168	0.145534	0.129942	0.292926	373.194
6561-77_3	Ig K chain V-I region HK102-like	-0.0395427	-0.0262823	0.107354	0.446706	0.613259	1282.94
4128-27_2	Eotaxin-2	-0.0395379	-0.0358151	0.109472	0.421789	0.590053	1211.38
6921-24_3	B4GT3	-0.0394291	0.0102655	0.0800582	0.802591	0.875444	2305.04
2992-59_2	IL-17 sR	-0.0392794	-0.0275911	0.0679269	0.927105	0.956753	2662.64
8887-21_3	NUDC	-0.0391929	0.0260759	0.0697964	0.911689	0.948341	2618.37
8990-42_3	AT1B3	-0.0390262	-0.0639227	0.140299	0.157588	0.325606	452.592
3730-81_2	TNR4	-0.0389058	0.00500306	0.115912	0.351211	0.529767	1008.68
5981-6_3	ES1	-0.038814	0.00904514	0.0692563	0.916304	0.951763	2631.63
9909-4_3	CLM9	-0.0387914	0.0435758	0.100665	0.530134	0.680619	1522.55
9394-19_3	Aminopeptidase	-0.0386124	-0.0788101	0.195638	0.0143132	0.0722698	41.1074
3331-8_1	RGMB	-0.0385943	-0.03162	0.149564	0.111465	0.269467	320.126
8252-2_3	NOTUM	-0.0384701	-0.237831	0.247237	0.000749647	0.0112722	2.15299
7266-4_3	SPA9	-0.0383781	0.00854346	0.102036	0.512506	0.669053	1471.92
5534-49_2	TRAIL R2	-0.0383366	0.0585292	0.171292	0.0453358	0.150005	130.204
5350-14_2	GPC6	-0.038172	-0.0208177	0.0715829	0.895516	0.940374	2571.92
6458-6_3	RPN1	-0.0380573	0.0357655	0.113295	0.378931	0.55525	1088.29
3359-11_2	CDK8/cyclin C	-0.0377442	-0.0167406	0.159742	0.0742548	0.207605	213.26
9027-10_3	NLGN2	-0.0375683	0.0303662	0.177815	0.0337918	0.123788	97.0499
2609-59_2	Cystatin C	-0.0374402	-0.0538286	0.183839	0.0255093	0.104297	73.2626
7773-20_3	KI2L2	-0.0374335	-0.0531819	0.0888243	0.688602	0.797124	1977.66
4254-6_2	NUDC3	-0.0374329	0.0211344	0.154466	0.0919662	0.235407	264.127
5526-53_3	GITR	-0.0373026	0.0766925	0.176028	0.0366641	0.129679	105.299
2330-2_1	SDF-1	-0.0371486	0.0112855	0.109763	0.418432	0.587934	1201.74
9261-14_3	EphB6	-0.0370545	-0.0600746	0.173536	0.0410281	0.141286	117.833
4134-4_2	HB-EGF	-0.0370455	0.00588919	0.0916909	0.649817	0.769915	1866.27
2278-61_4	TIMP-2	-0.0370292	-0.0430747	0.162692	0.0656783	0.189336	188.628
5404-53_3	DR6	-0.0370181	-0.0347767	0.132364	0.208217	0.383579	598
5094-62_3	JAML1	-0.0370085	-0.0246746	0.117491	0.335149	0.511721	962.548
4469-78_2	ST4S6	-0.036684	-0.0300579	0.0960116	0.591507	0.727541	1698.81
5694-57_3	SMOC1	-0.0366302	0.0113888	0.0848359	0.741778	0.834463	2130.39
3894-15_2	NAGK	-0.0364974	-0.00374705	0.101786	0.515693	0.671078	1481.07
9310-2_3	CD8B	-0.0362521	0.0377741	0.109431	0.42227	0.590438	1212.76
7157-22_3	PCDA4	-0.0362475	0.0679163	0.107021	0.450685	0.617248	1294.37
3030-3_2	DC-SIGNR	-0.0361484	-0.0297012	0.128957	0.23346	0.410845	670.498
9557-5_3	MANS1	-0.0360608	-0.052319	0.101413	0.520489	0.675788	1494.84
8336-267_3	GRM1C	-0.0359614	0.0404975	0.171334	0.0452526	0.150005	129.965
7968-15_3	CRTAM	-0.035891	0.0512027	0.0835064	0.759104	0.846988	2180.15
9748-31_3	GSTM3-3	-0.035865	-0.160797	0.193644	0.0158215	0.0769153	45.4394
8792-17_3	PODXL	-0.0358184	0.0137009	0.149398	0.112181	0.269817	322.185
6361-49_3	PTPRR	-0.0355178	0.0194972	0.0582883	0.980732	0.987405	2816.66
5255-22_3	PDE4D	-0.0353671	0.106756	0.215829	0.00489856	0.0372187	14.0687
9899-28_3	KIF1C	-0.035311	0.014512	0.0950561	0.604334	0.736379	1735.65
2632-5_2	IL-12 Rb1	-0.0352103	-0.017353	0.0921064	0.644188	0.766725	1850.11
10666-7_3	GNPTG	-0.0349022	-0.0342209	0.166224	0.0565357	0.172368	162.371
2636-10_2	Lymphotoxin b R	-0.0348603	-0.0368363	0.170087	0.0478073	0.156845	137.302
6439-59_3	CN093	-0.0348214	-0.0192054	0.0840881	0.751556	0.841786	2158.47
2737-22_2	NovH	-0.0345246	-0.00603013	0.0975904	0.570456	0.712326	1638.35
8925-25_3	RIR2B	-0.0343397	-0.0859032	0.210511	0.00656367	0.0440441	18.8509
4306-4_2	Transketolase	-0.0340655	-0.115173	0.19705	0.0133243	0.0687028	38.2675
9277-16_3	PAP1	-0.0339985	-0.0331731	0.123847	0.275565	0.455103	791.424
10699-52_3	LRP1	-0.0339115	0.0560432	0.135604	0.186202	0.35632	534.773
7202-107_3	SEMA6C	-0.033894	-0.129559	0.224636	0.00296908	0.0272012	8.52719
5792-8_2	AFP	-0.0338586	0.0135675	0.108932	0.428065	0.595929	1229.4
9361-7_3	PCDC2	-0.0334529	0.0795467	0.25243	0.000536306	0.00885213	1.54027
8786-6_3	F171B	-0.0333861	0.00062651	0.1113	0.400948	0.571759	1151.52
4535-50_2	BST1	-0.0332286	-0.0535336	0.100706	0.529596	0.680537	1521
2677-1_1	ERBB1	-0.0331096	-0.0204828	0.125384	0.262335	0.442931	753.425
2647-66_2	Rab GDP dissociation inhibitor beta	-0.0328941	-0.00347749	0.12098	0.301426	0.482013	865.695
6647-55_3	PolyUbiquitin K63	-0.0327267	-0.0172866	0.0786456	0.819638	0.886829	2354
4127-75_1	C6	-0.0327041	-0.0116969	0.086747	0.716476	0.817836	2057.72
10451-11_3	NUCB1	-0.0325409	-0.0397182	0.140798	0.154767	0.323502	444.491
3235-50_2	WFKN2	-0.0322895	-0.0571609	0.144454	0.135298	0.300059	388.576
2858-29_2	Hat1	-0.0320622	0.0171077	0.139842	0.160209	0.327023	460.121
10363-13_3	SMAD3	-0.0320383	-0.022763	0.0883257	0.695317	0.801667	1996.95
8681-93_3	PGRC2	-0.0319167	0.0185072	0.0806813	0.794915	0.870608	2283
3061-61_2	Cathepsin B	-0.0319026	0.0959476	0.217781	0.00439148	0.0349372	12.6123
8528-74_3	ISLR2	-0.0318997	-0.0652892	0.123556	0.278113	0.458257	798.742
2631-50_2	IL-10 Rb	-0.0318474	-0.0124635	0.12555	0.260936	0.441868	749.408
8924-55_3	CALY	-0.0317705	0.0259174	0.139053	0.164819	0.333849	473.36
9097-5_3	K1324	-0.031523	0.0467413	0.133486	0.20038	0.373119	575.493
5837-49_3	LIF sR	-0.0314706	-0.0679735	0.128916	0.233782	0.410907	671.422
10903-50_3	STX8	-0.0314407	-0.0375786	0.108226	0.43635	0.604629	1253.2
4143-74_2	Lymphotactin	-0.0313788	0.00117907	0.089946	0.673449	0.784962	1934.15
8967-6_3	DUS26	-0.0311733	0.0414462	0.0938928	0.620015	0.747244	1780.68
2723-9_2	IL-1F7	-0.0311408	0.0186986	0.121604	0.295663	0.476779	849.144
3387-1_2	PAK3	-0.0310993	-0.0338404	0.127046	0.248594	0.428035	713.962
7747-47_3	NDUBB	-0.0310609	-0.047379	0.121604	0.295663	0.476779	849.144
5602-62_3	RNS10	-0.0310557	0.0346852	0.172538	0.0428965	0.14443	123.199
8018-43_3	VSIG2	-0.0309624	-0.0572775	0.119776	0.31279	0.494404	898.333
9088-20_3	SL9B2	-0.0308415	-0.200708	0.183257	0.026222	0.104451	75.3095
8971-9_3	NRX1A	-0.0305311	-0.00826713	0.108184	0.43684	0.604629	1254.6
5242-37_3	MP2K4	-0.0303992	-0.0472679	0.0691317	0.917351	0.951818	2634.63
7736-28_3	OPALI	-0.0301761	0.00036741	0.140881	0.154301	0.323233	443.153
7958-15_3	KIRR2	-0.0300348	0.00316734	0.100208	0.536062	0.684863	1539.57
7879-12_3	Cytochrome P450 3A4	-0.0298941	0.145501	0.267885	0.000189969	0.00495993	0.545592
8245-27_3	sICAM-5	-0.0297624	-0.031389	0.0934774	0.625629	0.750859	1796.81
3166-92_1	Siglec-3	-0.0296866	-0.0607748	0.097715	0.568803	0.7115	1633.6
4695-49_2	CASA	-0.0296789	0.0236887	0.0745326	0.865962	0.919764	2487.04
9201-13_3	Transgelin-2	-0.0293904	0.0514099	0.142086	0.147667	0.314149	424.101
3620-67_2	IL22RA1	-0.0292787	0.055549	0.110968	0.404691	0.574529	1162.27
2748-3_2	Activin A	-0.0292593	-0.0306103	0.106606	0.455686	0.623205	1308.73
9954-2_3	NPPL3	-0.0292366	-0.00346358	0.0621936	0.964195	0.978505	2769.17
4883-56_2	Insulin	-0.0289503	0.0425524	0.0795181	0.809169	0.880492	2323.93
6506-54_3	TMEDA	-0.0288632	-0.0252711	0.0858745	0.728077	0.827063	2091.04
4203-50_2	Cofilin-1	-0.0287848	0.00548827	0.0738263	0.873343	0.92555	2508.24
5097-14_3	KI3S1	-0.0286606	0.0197415	0.112214	0.390762	0.563671	1122.27
3413-50_2	BFL1	-0.0285896	-0.0175821	0.133112	0.202967	0.374628	582.921
6069-71_3	SUMF2	-0.0285598	-0.00428942	0.0807229	0.794401	0.870476	2281.52
11516-7_3	FABPL	-0.0282542	-0.145625	0.176859	0.0353026	0.127697	101.389
5723-4_3	INSL3	-0.0280754	0.0176095	0.0779809	0.827477	0.890747	2376.51
4707-50_2	2014-03-03	-0.0280093	-0.0222265	0.113295	0.378931	0.55525	1088.29
2201-17_6	Endostatin	-0.027837	-0.0330567	0.105983	0.463242	0.629939	1330.43
9599-6_3	PIANP	-0.0277718	-0.0139293	0.082177	0.776147	0.857674	2229.1
6406-3_3	NMES1	-0.0277414	-0.0397155	0.137183	0.176157	0.346523	505.923
7980-72_3	B3GN2	-0.0275812	-0.0370109	0.109514	0.421309	0.589668	1210
2961-1_2	Protein C	-0.0275576	-0.0626956	0.18899	0.0199087	0.0887853	57.1777
7948-129_3	GLTD2	-0.0272969	0.0163073	0.10216	0.510915	0.66858	1467.35
10516-53_3	ITM2A	-0.0272174	0.064236	0.139925	0.15973	0.327023	458.745
8890-9_3	T132B	-0.0270642	-0.0313215	0.0805567	0.796458	0.871069	2287.43
4906-35_1	Coagulation Factor V	-0.0268448	-0.0477174	0.164728	0.060265	0.179752	173.081
7808-5_3	GLCE	-0.026827	-0.0763493	0.180307	0.0301144	0.115165	86.4887
8009-121_3	SURF1	-0.0268087	0.0448038	0.0582468	0.980872	0.987405	2817.07
7838-27_3	SMR3A	-0.0267884	0.0408636	0.153968	0.093809	0.239059	269.419
9329-28_3	TRML1	-0.0266145	0.0624869	0.142418	0.145878	0.312193	418.962
3010-53_2	TSLP	-0.0265747	-0.00176437	0.0811799	0.788712	0.865894	2265.18
7965-25_3	HBAT	-0.0264488	0.00300157	0.0734109	0.877598	0.928005	2520.46
4224-7_2	HNRPQ	-0.0263159	-0.0530868	0.155588	0.0879305	0.227921	252.536
5699-19_3	CI061	-0.0261954	-0.112098	0.130619	0.220872	0.395477	634.346
10772-21_3	CGAT2	-0.02616	-0.0572461	0.145617	0.129537	0.292926	372.031
10852-114_3	HNRDL	-0.0260222	-0.0803901	0.124886	0.266563	0.446209	765.569
8697-38_3	Glypican 1	-0.0258362	-0.0409035	0.142543	0.145212	0.311463	417.049
2783-18_2	LD78-beta	-0.0257041	-0.0156475	0.0980058	0.564951	0.708842	1622.54
8768-4_3	Bcl-10	-0.0254882	0.0397486	0.147196	0.12204	0.284036	350.5
8032-23_3	MCCD1	-0.0253323	0.0590216	0.135563	0.186472	0.35632	535.549
7696-104_3	NBR1	-0.0253052	-0.0375104	0.194308	0.0153036	0.0752602	43.9519
9092-33_3	ANGL1	-0.0252302	0.0118033	0.100208	0.536062	0.684863	1539.57
2614-28_2	Ephrin-A4	-0.0250242	-0.0369588	0.117948	0.330593	0.509095	949.463
4495-33_2	Kininogen, HMW	-0.0248944	0.0101401	0.10968	0.41939	0.588416	1204.49
4152-58_2	Prekallikrein	-0.0248676	-0.0550173	0.159701	0.0743821	0.207605	213.625
4309-59_3	Triosephosphate isomerase	-0.0247612	-0.0995916	0.171541	0.0448385	0.149494	128.776
3405-6_2	UFC1	-0.0247262	0.0121801	0.0992522	0.548536	0.694313	1575.4
2837-3_2	Met	-0.0247191	-0.0363941	0.0955546	0.597634	0.732255	1716.41
4232-19_2	IGF-I sR	-0.0245448	0.00513534	0.0867885	0.715922	0.817546	2056.13
8963-8_3	Vti1-rp1	-0.0243482	0.0569133	0.102784	0.502995	0.664491	1444.6
6276-16_3	Furin	-0.0242478	-0.00137847	0.0730785	0.880954	0.929842	2530.1
7267-2_3	LCB2	-0.0241698	0.0413084	0.171749	0.0444277	0.148541	127.596
2828-82_2	HAI-1	-0.0239532	-0.163858	0.185376	0.0237075	0.100277	68.088
5704-74_3	Granzyme M	-0.0239047	-0.00960885	0.084005	0.752637	0.842062	2161.57
2182-54_1	C4b	-0.0238175	0.0361682	0.0685501	0.922142	0.955753	2648.39
8250-2_3	PTPRJ	-0.0237014	-0.0189763	0.137474	0.174354	0.345103	500.745
8970-9_3	RIPK2	-0.0236511	0.00505759	0.106232	0.460212	0.627006	1321.73
8793-13_3	ALKB5	-0.0234878	0.0419194	0.132032	0.210584	0.38568	604.797
9878-3_3	SULT 1E	-0.0233954	-0.0114042	0.0804321	0.797997	0.871756	2291.85
5017-19_1	Peroxiredoxin-5	-0.0233731	0.0161992	0.100249	0.535522	0.684782	1538.02
11510-31_3	Apo L1	-0.0233515	-0.00686504	0.0436228	0.99969	0.99969	2871.11
8918-64_3	FAK2	-0.0233324	-0.0243467	0.100457	0.532826	0.683159	1530.28
2816-50_2	BCAM	-0.0231512	-0.0154409	0.130494	0.221798	0.396207	637.005
4708-3_2	17-beta-HSD 1	-0.0231332	-0.00701128	0.113336	0.378481	0.55525	1087
7020-13_3	CHST5	-0.0229223	0.0577147	0.115829	0.35207	0.530228	1011.14
9294-45_3	MFAP2	-0.0228845	-0.0294145	0.156211	0.0857533	0.225259	246.284
3859-50_2	PSA1	-0.0228604	0.0188954	0.0717906	0.893548	0.939337	2566.27
8242-9_3	CLC2L	-0.0227839	-0.0343926	0.102119	0.511445	0.66858	1468.87
5268-49_3	MMP-16	-0.0226503	0.00276684	0.121894	0.293	0.47435	841.497
3839-60_2	AIP	-0.022431	-0.0313503	0.111217	0.401882	0.572522	1154.2
7187-3_3	PPM1L	-0.0223783	0.055288	0.123182	0.281414	0.460788	808.222
2620-4_2	gp130, soluble	-0.0223449	0.0113865	0.0910677	0.658261	0.776396	1890.53
8051-10_3	AGGF1	-0.0222644	0.00563131	0.175364	0.0377862	0.133483	108.522
5308-89_2	Elastase	-0.0222519	0.0524501	0.0839219	0.753718	0.842615	2164.68
10892-8_3	OSMR	-0.022138	-0.0133468	0.0616951	0.966688	0.979572	2776.33
3469-74_1	RPS6KA3	-0.0220685	-0.0646944	0.118238	0.327715	0.507658	941.199
4324-33_2	CYTT	-0.0218908	0.0432272	0.0783133	0.823573	0.888737	2365.3
3623-84_4	LY86	-0.0216784	0.0124544	0.0645617	0.950763	0.97105	2730.59
8034-6_3	DRGX	-0.0212297	-0.0486531	0.0869963	0.713148	0.816001	2048.16
5100-53_3	LIMP II	-0.0212144	0.0334835	0.136311	0.181654	0.351557	521.711
3024-18_2	a2-Antiplasmin	-0.0210841	0.00250449	0.0790195	0.815176	0.885471	2341.19
2763-66_2	FGF-20	-0.0210493	-0.0373384	0.132073	0.210287	0.38568	603.944
8699-43_3	CRIM1	-0.020912	0.00703787	0.112505	0.387555	0.560831	1113.06
2994-71_2	IL-1Rrp2	-0.0209071	-0.0307292	0.139136	0.164329	0.333771	471.952
3376-49_2	IL-17 RD	-0.0207674	-0.0112233	0.0952223	0.602099	0.73533	1729.23
3828-54_2	PDGF-CC	-0.0207322	0.0478375	0.116286	0.347362	0.525618	997.622
6649-51_3	NET1	-0.0206299	0.0268282	0.084919	0.740686	0.834176	2127.25
3518-54_2	TAFI	-0.020523	-0.0174596	0.118571	0.324448	0.505855	931.814
6086-15_3	CRDL2	-0.0204072	-0.0934386	0.142709	0.144327	0.310959	414.508
10080-9_3	EI2BA	-0.0203521	0.0154825	0.0658496	0.942341	0.965141	2706.4
8889-5_3	CCPG1	-0.0202861	0.00265663	0.10403	0.487322	0.650668	1399.59
6904-14_3	LRRT2	-0.0202419	-0.0927325	0.137059	0.176934	0.346935	508.155
2715-25_2	EPO-R	-0.0201397	-0.0102443	0.0909431	0.659949	0.77743	1895.37
3214-3_2	NRP1	-0.0201328	-0.0359082	0.0945575	0.611046	0.74204	1754.93
4123-60_2	FGF-4	-0.0199916	0.0296762	0.139967	0.159491	0.327023	458.058
2944-66_2	DAN	-0.0199043	-0.0940934	0.209722	0.00685077	0.0458564	19.6754
7788-1_3	CF6	-0.0194897	-0.0380109	0.0749481	0.861535	0.917098	2474.33
8905-20_3	KCMB3	-0.0193687	0.0351656	0.112505	0.387555	0.560831	1113.06
4430-44_3	Collectin Kidney 1	-0.0193586	-0.142883	0.151101	0.105013	0.259748	301.598
8859-51_3	CAH11	-0.01929	-0.00344689	0.0673868	0.931261	0.958975	2674.58
6412-26_3	IR3IP	-0.0192667	0.0147243	0.083091	0.764463	0.850654	2195.54
3357-67_2	CDK2/cyclin A	-0.0191241	-0.0170778	0.0680931	0.925799	0.956431	2658.89
3422-4_2	CDK1/cyclin B	-0.018943	0.0134511	0.138346	0.169032	0.337594	485.461
4703-87_2	TNF-b	-0.0189032	0.013688	0.108808	0.42952	0.597666	1233.58
8339-72_3	Gastrin-releasing peptide	-0.0188651	-0.00334556	0.0915247	0.652069	0.77131	1872.74
6643-62_3	CD47	-0.0187646	0.00162624	0.0888658	0.688041	0.796796	1976.05
8897-3_3	L37A2	-0.01862	0.0426863	0.133652	0.199239	0.371809	572.215
7071-23_4	MA1B1	-0.0186075	-0.019791	0.112547	0.387098	0.560831	1111.75
7800-85_3	N2DL4	-0.0186041	0.00239311	0.0747403	0.863756	0.918781	2480.71
10748-216_3	PCDB2	-0.0185976	-0.0390619	0.133984	0.196971	0.370512	565.702
2945-25_1	ER	-0.0185046	0.0455167	0.117781	0.332245	0.509726	954.207
2642-4_1	PAFAH beta subunit	-0.0183136	-0.000534529	0.0788533	0.817164	0.885955	2346.89
8872-1_3	SC61G	-0.0182859	0.00497612	0.0897383	0.676259	0.786322	1942.21
3191-50_2	WFKN1	-0.0181517	-0.0531154	0.137308	0.175383	0.345709	503.699
3065-65_1	FGF-5	-0.018151	0.0595546	0.202368	0.0101296	0.0573924	29.0922
3867-49_1	SE6L2	-0.0179868	-0.0129005	0.150145	0.108986	0.264812	313.008
3208-2_4	MATN3	-0.0179755	0.0090223	0.0759867	0.850207	0.909082	2441.79
6590-54_3	Neuropilin-2	-0.017959	0.0121108	0.102784	0.502995	0.664491	1444.6
4976-57_1	CRK	-0.0179366	0.0206207	0.0927711	0.635185	0.75884	1824.25
7152-5_3	TIMD3	-0.0179099	-0.0434732	0.102991	0.500367	0.663154	1437.06
5111-15_3	NRX3B	-0.0177017	-0.0455768	0.111425	0.399549	0.570899	1147.51
4436-1_2	ENTP3	-0.0176833	-0.0242799	0.076236	0.847434	0.90713	2433.83
10514-5_3	PGD2 synthase	-0.0175779	-0.0214479	0.128708	0.235394	0.41273	676.052
8066-38_3	SYT9	-0.0175638	0.0578978	0.142252	0.146771	0.313402	421.525
5356-2_3	MIF	-0.01756	-0.0306486	0.101329	0.521557	0.675953	1497.91
5254-69_3	PDE3A	-0.0175327	-0.0167425	0.0680515	0.926127	0.956431	2659.84
4459-68_2	PCSK7	-0.0174963	0.0348445	0.0681346	0.92547	0.956431	2657.95
7859-21_3	PCDGK	-0.0173758	-0.0175357	0.0850021	0.739594	0.833967	2124.11
9756-6_3	TAGL	-0.0172993	-0.100185	0.107686	0.442745	0.60957	1271.56
8467-9_3	Activin AB	-0.0171926	0.00577205	0.0840465	0.752097	0.841786	2160.02
7969-163_3	WFD11	-0.0169468	-0.0443526	0.139177	0.164084	0.333746	471.25
8037-53_3	DJB14	-0.0167374	0.00351427	0.112256	0.390303	0.563292	1120.95
6508-68_3	SG1D2	-0.0166989	-0.0229407	0.109389	0.422751	0.590823	1214.14
9945-8_3	ARMC5	-0.0164627	0.0287759	0.104196	0.485249	0.649411	1393.64
9576-58_3	MNX1	-0.0164507	0.0532981	0.200332	0.0112601	0.061248	32.3389
8275-31_3	PEAR1	-0.0163137	-0.0120548	0.157084	0.0827816	0.21872	237.749
6572-10_3	LRRT4	-0.0162058	0.103877	0.231408	0.00199306	0.0206645	5.72407
2754-50_2	C3	-0.0161833	-0.00764814	0.0781055	0.826016	0.889842	2372.32
10372-18_3	STAT6	-0.0161209	0.0148947	0.138014	0.171044	0.339723	491.239
8929-7_3	BDP1	-0.0159796	0.013773	0.085833	0.728627	0.827063	2092.62
7856-51_3	F151A	-0.0158654	0.0470338	0.087204	0.710371	0.815096	2040.19
8659-68_3	G6B	-0.0158449	0.016096	0.0823432	0.774034	0.857649	2223.03
3168-8_2	ADAMTS-5	-0.0157983	-0.00658076	0.0736602	0.875053	0.926337	2513.15
5001-6_2	Mammaglobin 2	-0.0155949	0.00815712	0.118446	0.325671	0.505855	935.326
5412-53_3	CD27	-0.0155775	-0.0558029	0.13361	0.199524	0.372099	573.033
6990-44_3	SDF2L	-0.015574	0.00633558	0.0605733	0.971879	0.981447	2791.24
8352-26_3	SIG12	-0.0155057	-0.0566009	0.112838	0.383909	0.558555	1102.59
3873-51_2	TMA	-0.015496	-0.00574413	0.0563772	0.986485	0.991317	2833.18
9276-7_3	CBPA2	-0.0153525	-0.0299307	0.111508	0.398619	0.570705	1144.83
6217-23_3	QSCN6	-0.0152671	0.0142976	0.0901537	0.670638	0.782957	1926.07
5061-27_3	B7-H2	-0.0151954	0.143613	0.131741	0.212672	0.386333	610.793
3418-12_2	CAMK1D	-0.0151901	0.0033977	0.118654	0.323634	0.505426	929.478
5335-73_3	annexin VI	-0.0149632	0.0309208	0.11479	0.362925	0.541747	1042.32
5011-11_1	PBEF	-0.0148915	0.0638791	0.0925218	0.63856	0.761289	1833.94
5677-15_3	CB066	-0.0147841	0.0284218	0.12285	0.284372	0.463413	816.717
10452-24_3	SYT3	-0.0145524	0.00756406	0.0667221	0.936189	0.961222	2688.73
9219-70_3	NENF	-0.0141493	0.151551	0.172912	0.0421873	0.143145	121.162
3441-64_2	GSK-3 alpha/beta	-0.0141128	-0.0196611	0.0831325	0.763929	0.850654	2194
5599-88_3	PCYXL	-0.0137732	0.0375374	0.112921	0.383001	0.55846	1099.98
10571-14_3	MGAT1	-0.0137249	0.0185964	0.066639	0.93679	0.961222	2690.46
5532-53_3	bFGF-R	-0.0136962	-0.0257047	0.101288	0.522091	0.676035	1499.45
8346-9_3	DPP2	-0.0134697	0.0561852	0.198504	0.012371	0.0655529	35.5296
3374-49_2	HCK	-0.0131755	-0.00898043	0.0849605	0.74014	0.834176	2125.68
3187-52_2	CRIS3	-0.0131149	0.0253189	0.0773577	0.83471	0.897189	2397.29
8269-327_3	ARSK	-0.0129213	0.0208091	0.100249	0.535522	0.684782	1538.02
8818-13_3	INGR2	-0.0128995	0.125413	0.243581	0.00094501	0.013054	2.71407
3388-58_2	PAK7	-0.012768	0.0186863	0.125135	0.264443	0.4444	759.479
8316-36_3	RANK	-0.0127168	0.138897	0.1457	0.129134	0.292926	370.872
2981-9_3	ESAM	-0.0124651	0.00328417	0.0859576	0.726975	0.826553	2087.87
8002-27_3	Spinesin	-0.0123503	0.0345505	0.137225	0.175899	0.346489	505.181
8765-23_3	EFNB2	-0.0121458	0.0451176	0.148733	0.115086	0.273342	330.527
8760-10_3	DCNL5	-0.011754	0.0180988	0.0713336	0.897854	0.941796	2578.64
9244-27_3	PPT1	-0.0117521	0.0166278	0.121853	0.29338	0.474429	842.586
7753-21_3	HTAI2	-0.0117511	-0.00482202	0.0969256	0.579296	0.718057	1663.74
9595-11_3	B4GT2	-0.0116892	-0.00903	0.109846	0.417476	0.587165	1198.99
10659-49_3	MUC4	-0.0116504	0.0597611	0.207935	0.00754329	0.0487918	21.6643
9490-3_3	CD032	-0.0115231	0.0221087	0.0970503	0.577636	0.716927	1658.97
2333-72_1	TGF-b1	-0.0114383	0.0148254	0.0940174	0.618332	0.746469	1775.85
3074-6_2	LBP	-0.0112776	-0.00785309	0.0617781	0.96628	0.979572	2775.16
5587-3_3	CC134	-0.0111168	0.0297848	0.0859992	0.726424	0.826553	2086.29
9506-10_3	Apo L1	-0.0110099	0.0572465	0.124844	0.266918	0.446209	766.588
10945-11_3	Syntaxin-6	-0.011	-0.0140297	0.0837557	0.755876	0.844042	2170.88
10087-10_3	Alpha crystallin A chain	-0.0109998	0.0654308	0.140216	0.158062	0.325648	453.954
5024-67_1	Rb	-0.0108992	0.00826254	0.0972165	0.575424	0.716039	1652.62
3003-29_2	NKp30	-0.0108744	0.0310497	0.121853	0.29338	0.474429	842.586
5019-16_2	PGP9,5	-0.0107877	0.0112709	0.0988783	0.553444	0.697145	1589.49
5656-53_3	PP11	-0.0106925	-0.0269765	0.0829248	0.766599	0.851381	2201.67
8274-64_3	Syntaxin-7	-0.0102518	0.051821	0.117989	0.330181	0.509095	948.279
7832-181_3	Protein disulfide isomerase A3	-0.0101676	0.0519033	0.114125	0.369985	0.548296	1062.6
5676-54_3	ASIP	-0.00993194	0.0401424	0.114915	0.361611	0.54091	1038.55
3083-71_1	XEDAR	-0.00966131	0.0474421	0.111342	0.400481	0.571661	1150.18
3122-6_2	SMAC	-0.00952591	0.0137545	0.178812	0.032276	0.120856	92.6967
3902-21_2	SKP1	-0.00951933	-0.00354265	0.0901122	0.671201	0.783295	1927.69
8766-29_3	LIRA5	-0.00941272	0.0313186	0.149522	0.111643	0.269672	320.64
2719-3_4	G-CSF-R	-0.00938742	-0.0048354	0.0926464	0.636872	0.760223	1829.1
8958-51_3	CHL1	-0.00936426	-0.00126091	0.0699626	0.910242	0.948341	2614.22
10522-167_3	PCDB4	-0.0093614	0.0602501	0.076693	0.842298	0.902978	2419.08
8314-71_3	GNS	-0.00910718	-0.00216675	0.111716	0.396298	0.56975	1138.17
7002-1_3	MXRA8	-0.00878155	0.0694729	0.199294	0.0118797	0.0640123	34.1185
2649-77_2	sICAM-3	-0.00875384	0.013994	0.0868301	0.715367	0.817546	2054.53
2468-62_3	MIP-3a	-0.00836655	0.0276212	0.135147	0.189192	0.359603	543.359
10490-3_3	RPN1	-0.00833036	0.00310178	0.0951392	0.603216	0.73533	1732.44
11505-1_3	CD38	-0.008304	0.0909092	0.13469	0.192219	0.363193	552.053
3488-64_2	Catalase	-0.00822318	-0.0717616	0.133444	0.200667	0.373119	576.314
3891-56_1	MBD4	-0.00822223	0.0256467	0.0951392	0.603216	0.73533	1732.44
3647-49_4	TLR4:MD-2 complex	-0.00820979	0.030167	0.0663482	0.938869	0.962668	2696.43
5630-48_3	CM35H	-0.00814175	-0.0193086	0.111716	0.396298	0.56975	1138.17
5606-24_3	MFAP1	-0.00805824	0.128917	0.262443	0.000275716	0.00618639	0.791857
3236-12_2	GSK-3 alpha/beta	-0.00801529	0.00634816	0.133901	0.197536	0.370558	567.325
4995-16_1	HPG-	-0.00794331	0.00400465	0.0919402	0.646439	0.768131	1856.57
8458-111_3	a-Synuclein	-0.00780281	-0.0103298	0.068467	0.922814	0.95576	2650.32
3773-15_4	sTie-2	-0.00755079	0.00861009	0.0907354	0.662763	0.77851	1903.46
8866-53_3	QPCTL	-0.00753392	-0.0364036	0.0611134	0.969451	0.980374	2784.26
9959-60_3	TM59L	-0.00742563	-0.00261086	0.0825093	0.771916	0.856624	2216.94
4318-12_3	PTP-1C	-0.00742485	0.0337446	0.0822185	0.77562	0.857674	2227.58
5008-51_1	Mn SOD	-0.0073129	-0.0270949	0.106398	0.458198	0.625746	1315.94
9358-3_3	TGF-a	-0.00731227	-0.0447354	0.10403	0.487322	0.650668	1399.59
10076-1_3	AP4M1	-0.00718373	0.0663968	0.151018	0.105354	0.259945	302.576
10557-6_3	TEX29	-0.00712087	0.00776899	0.0686747	0.921128	0.955047	2645.48
10610-8_3	DB134	-0.00703032	-0.0160907	0.0679269	0.927105	0.956753	2662.64
7857-22_3	NEUT	-0.00700376	0.0402799	0.0652264	0.946515	0.968088	2718.39
10914-4_3	CHIC2	-0.00700075	-0.021131	0.0526797	0.993965	0.996633	2854.67
3601-54_3	CHL1	-0.00676912	-0.0131732	0.0791442	0.81368	0.884515	2336.89
9016-12_3	NR1H2	-0.006621	0.0411706	0.0921479	0.643625	0.766372	1848.49
5736-1_3	TRML2	-0.00660425	-0.00631054	0.12555	0.260936	0.441868	749.408
6586-19_3	ADA11	-0.00655034	-0.0186964	0.110012	0.415567	0.585628	1193.51
10504-6_3	F159B	-0.00623943	-0.0454608	0.112879	0.383455	0.55846	1101.28
5639-49_3	NETO1	-0.00607755	0.0504536	0.155713	0.0874914	0.227604	251.275
3322-52_2	LRIG3	-0.00607127	-0.0821496	0.149148	0.113263	0.271303	325.292
2640-3_2	MSP R	-0.00576731	-0.0245215	0.124844	0.266918	0.446209	766.588
5451-1_3	ALCAM	-0.00547288	-0.0333141	0.102908	0.501418	0.663934	1440.07
7215-18_3	NADH-cytochrome b5 reductase	-0.0053599	-0.0705308	0.183673	0.0257111	0.104297	73.8423
7203-125_3	RFNG	-0.00523855	0.021631	0.114915	0.361611	0.54091	1038.55
5657-28_3	SIA4A	-0.00521617	-0.0033573	0.119194	0.318381	0.498663	914.391
10489-19_3	TCTA	-0.00514611	0.0389941	0.103822	0.489918	0.652013	1407.04
5593-11_3	PDIA5	-0.00514527	0.0520246	0.143415	0.140616	0.304561	403.848
2695-25_1	PECAM-1	-0.00498301	0.0351699	0.15779	0.0804399	0.21668	231.023
6472-40_3	GP100	-0.00481386	-0.0234954	0.166639	0.0555357	0.17132	159.499
6399-52_3	D107A	-0.0047434	0.0345768	0.139842	0.160209	0.327023	460.121
2611-72_2	Dtk	-0.00469199	-0.0312997	0.149273	0.112721	0.270456	323.735
9278-9_3	Epiphycan	-0.00466683	-0.0176568	0.0855837	0.731926	0.8289	2102.09
4859-6_1	BMPR1A	-0.00462578	-0.0296211	0.0682177	0.924811	0.956104	2656.06
6357-83_3	ELA3B	-0.00448636	0.0544088	0.0948899	0.60657	0.73754	1742.07
7082-2_3	B3GN6	-0.00446196	0.00148433	0.113378	0.378031	0.55525	1085.7
2869-68_3	PKC-D	-0.00445797	0.0375931	0.0920233	0.645313	0.767428	1853.34
6039-24_3	CRHBP	-0.00442173	0.0313724	0.0868301	0.715367	0.817546	2054.53
7768-10_3	CBPM	-0.0043662	-0.0179645	0.070752	0.903209	0.944996	2594.01
4250-23_3	NSF1C	-0.00430046	0.0279081	0.0993768	0.546903	0.693775	1570.71
9339-204_3	FKBP2	-0.0042134	0.0080079	0.0436643	0.999684	0.99969	2871.09
6371-50_3	ANGL7	-0.00420184	0.0138971	0.139884	0.15997	0.327023	459.432
2998-53_2	JAM-C	-0.00416626	-0.0116737	0.0857914	0.729177	0.827063	2094.2
5628-21_3	SEM3G	-0.00414204	-0.00239021	0.071209	0.899014	0.942668	2581.97
8888-33_3	CX068	-0.00394283	-0.00941996	0.0729954	0.881787	0.930379	2532.49
3209-69_1	MEPE	-0.00389838	0.046024	0.136685	0.179282	0.348847	514.898
10901-334_3	ITM2C	-0.00389429	0.0673266	0.191857	0.0172922	0.0808845	49.6631
2501-51_3	Cadherin E	-0.00385497	0.00949459	0.0833403	0.761251	0.848724	2186.31
4396-54_1	IFN-lambda 1	-0.00380819	0.0279405	0.109306	0.423715	0.591594	1216.91
5092-51_3	JAG1	-0.00365594	-0.00817645	0.0542169	0.991381	0.994811	2847.25
5082-51_3	IL-1 sR9	-0.00362126	0.0200345	0.157042	0.0829211	0.218887	238.149
5121-3_2	SEM6B	-0.00357999	-0.0204746	0.109929	0.416521	0.586396	1196.25
4905-63_1	Coactosin-like protein	-0.00350671	0.0112643	0.0676361	0.929359	0.957704	2669.12
4397-26_2	IFN-lambda 2	-0.00345117	0.0129454	0.134981	0.190288	0.360256	546.508
8458-16_3	a-Synuclein	-0.00318777	-0.134338	0.118031	0.329769	0.509095	947.097
8069-85_3	CD3E	-0.00297312	-0.0379172	0.107894	0.440279	0.607632	1264.48
3743-1_2	MMP-10	-0.00294375	0.0535663	0.0955131	0.598192	0.732626	1718.01
3199-54_2	kallikrein 12	-0.00266659	-0.0046417	0.114956	0.361174	0.54091	1037.29
10048-7_3	PEBB	-0.00263937	0.0264164	0.0973826	0.573215	0.714218	1646.27
10041-3_3	HNF4A	-0.00259253	0.00540563	0.0491483	0.99768	0.999072	2865.34
2843-13_2	SPINT2	-0.00223935	-0.0243428	0.0986705	0.556177	0.699361	1597.34
3803-10_2	CYTD	-0.00218464	-0.0959759	0.0962194	0.588726	0.725363	1690.82
9054-8_3	F174B	-0.0021558	0.0646492	0.169007	0.0501214	0.160121	143.949
8053-16_3	DJB14	-0.00181629	-0.0712254	0.21263	0.00584647	0.0412557	16.7911
2794-60_2	SOD	-0.0017474	-0.00487154	0.0760698	0.849284	0.908772	2439.15
3738-54_4	CSF-1	-0.00161574	-0.0181965	0.0557541	0.988062	0.992208	2837.71
2696-87_2	Persephin	-0.00158357	0.021711	0.102285	0.509327	0.66858	1462.79
3473-78_2	Thrombopoietin Receptor	-0.00152798	-0.000333455	0.0582883	0.980732	0.987405	2816.66
5687-5_3	GLU2B	-0.00149574	0.0160968	0.0595762	0.976019	0.98459	2803.13
10011-65_3	OCRL	-0.00131872	0.050778	0.112962	0.382548	0.558271	1098.68
7141-21_3	MGT4B	-0.00116228	0.00215866	0.10914	0.425645	0.593712	1222.45
9204-33_3	Corticotropin-lipotropin	-0.00103998	0.0437555	0.118446	0.325671	0.505855	935.326
6210-100_3	IFNA5	-0.00102679	0.049101	0.155629	0.0877839	0.227921	252.115
3471-49_1	STK16	-0.000851102	0.00181867	0.0786041	0.820132	0.886829	2355.42
4960-72_1	annexin I	-0.000850415	0.0330052	0.089946	0.673449	0.784962	1934.15
5012-67_1	Myokinase, human	-0.000824331	-0.0827379	0.118488	0.325263	0.505855	934.154
4557-61_2	KIRR3	-0.000772233	0.0376988	0.124969	0.265855	0.44599	763.536
5262-57_3	BCAR3	-0.000673563	-0.0186006	0.0788949	0.816667	0.885955	2345.47
8244-16_3	FUT8	-0.000664433	0.0389074	0.093602	0.623944	0.749777	1791.97
2989-17_2	IFN-g	-0.000628479	0.00388343	0.0914832	0.652632	0.771658	1874.36
6544-33_3	NELL1	-0.000341121	0.0100945	0.0822601	0.775092	0.857674	2226.06
3053-49_2	Flt3 ligand	-0.000313893	-0.014554	0.112422	0.38847	0.56121	1115.68
2605-49_2	CD30	-2.54931e-05	0.0218098	0.087204	0.710371	0.815096	2040.19
5315-22_3	Troponin T	0.000382112	-0.0235934	0.0978812	0.566601	0.709982	1627.28
9082-25_3	SE1L2	0.000393618	-0.0174646	0.0889074	0.687481	0.796468	1974.45
4493-92_1	IL-11	0.000593379	0.0316921	0.100291	0.534983	0.684702	1536.47
2864-2_3	MEK1	0.000638739	-0.0072647	0.0874117	0.70759	0.813205	2032.2
3603-60_5	CLC7A	0.000902643	0.0754519	0.0992106	0.549081	0.69439	1576.96
6934-8_3	DB131	0.000926209	0.30804	0.329954	1.58049e-06	0.000146425	0.00453917
9466-43_3	G6B	0.000930054	0.0697464	0.140382	0.157115	0.325566	451.234
9241-40_3	SIRPG	0.00107469	0.00283694	0.0926464	0.636872	0.760223	1829.1
4990-87_1	GP1BA	0.00119136	0.0153602	0.0933943	0.626752	0.751266	1800.03
5918-5_3	PSME1	0.00134161	0.0438842	0.0938513	0.620576	0.747607	1782.29
4212-5_3	EP15R	0.00137311	0.0566268	0.16128	0.0696737	0.19734	200.103
7782-34_3	EP3B	0.00150306	-0.0145488	0.0649771	0.948133	0.969052	2723.04
6372-7_3	YBOX2	0.0015146	-0.0423923	0.107187	0.448693	0.615106	1288.65
2966-65_2	SCGF-beta	0.00176329	0.00941496	0.115829	0.35207	0.530228	1011.14
9713-67_3	PGFRL	0.00176892	0.0967787	0.130661	0.220565	0.395172	633.461
2879-9_2	a1-Antichymotrypsin	0.00181976	-0.0134521	0.0736602	0.875053	0.926337	2513.15
5204-13_3	PSME3	0.00183967	0.0770854	0.214499	0.00527394	0.0386301	15.1468
3766-51_4	STX1a	0.00186518	-0.0306457	0.102285	0.509327	0.66858	1462.79
8402-22_3	CYTL1	0.00204276	0.0130182	0.0606564	0.971514	0.981424	2790.19
7867-154_3	SIA7A	0.00214466	-0.0264301	0.110926	0.40516	0.574824	1163.62
9730-22_3	GHDC	0.00217976	-0.0294389	0.125467	0.261635	0.442529	751.415
7766-25_3	ZP4	0.00218097	-0.000896583	0.0721645	0.889961	0.936595	2555.97
8225-86_3	EPHB2	0.00218297	0.00449679	0.106647	0.455185	0.623113	1307.29
9744-139_3	DNJA4	0.00231105	-0.0633369	0.229954	0.00217331	0.0219322	6.24176
7934-11_3	NDRG4	0.00232306	-0.00845472	0.0850021	0.739594	0.833967	2124.11
4292-5_3	SNAA	0.00258527	0.0676003	0.110843	0.4061	0.574824	1166.32
7947-19_3	AP4AT	0.00276326	0.00429627	0.0739094	0.872484	0.925323	2505.77
6951-26_3	ASIC4	0.00283121	-0.0203273	0.0700457	0.909515	0.94814	2612.13
9845-33_3	PARK7	0.00313124	0.0329433	0.0830079	0.765532	0.851118	2198.61
9578-263_3	MANS4	0.00322142	0.0010813	0.0928542	0.63406	0.758442	1821.02
9197-4_3	LEG9	0.00333097	0.0272011	0.12634	0.254367	0.43253	730.543
9347-13_3	TIP	0.00354825	0.107418	0.17985	0.030761	0.116011	88.3455
6119-14_3	MAMC2	0.00354856	0.138378	0.231824	0.00194416	0.020429	5.58364
9017-58_3	LPH	0.00374541	0.119203	0.0678022	0.928076	0.957387	2665.43
4891-50_1	Glucagon	0.00378723	-0.0136562	0.0798089	0.805636	0.878431	2313.79
8229-1_3	GXLT1	0.00397819	-0.000184807	0.146032	0.127529	0.292776	366.263
8381-18_4	RETST	0.00399621	0.104997	0.25592	0.000426556	0.0077299	1.22507
6378-2_3	CEI	0.00422687	0.0453192	0.0957208	0.595405	0.731083	1710
5139-32_3	UNC5H3	0.00424884	0.0499666	0.0940174	0.618332	0.746469	1775.85
10344-334_3	IL-10 Ra	0.00439046	0.0021626	0.0668882	0.934976	0.960734	2685.25
10613-33_3	CASC4	0.00444231	-0.0342623	0.137308	0.175383	0.345709	503.699
3201-49_2	kallikrein 5	0.00446658	0.0404171	0.114873	0.362049	0.541002	1039.81
6651-74_3	PolyUbiquitin K48	0.00511802	-0.0320661	0.121521	0.296427	0.477207	851.337
7014-27_3	LRC19	0.0052368	0.0821162	0.184794	0.0243755	0.10102	70.0066
7085-81_3	CDSN	0.0054286	-0.0350305	0.108766	0.430006	0.597763	1234.98
9536-16_3	EP3A	0.00548503	-0.0554203	0.130079	0.224906	0.399215	645.929
7054-87_3	CLC2D	0.00569075	-8.56038e-05	0.0703365	0.906944	0.946835	2604.74
3435-53_2	FN1,4	0.00574254	-0.012148	0.0781886	0.82504	0.889458	2369.52
6375-75_3	XXLT1	0.00604653	-0.0141813	0.0923972	0.640248	0.762668	1838.79
3903-49_2	Sorting nexin 4	0.00606341	-0.0329083	0.0845866	0.745046	0.836785	2139.77
7991-54_3	IQCF1	0.00612377	0.0635327	0.163108	0.064541	0.188759	185.362
5735-54_3	C1GLC	0.00624476	0.0359414	0.132032	0.210584	0.38568	604.797
3332-57_1	RGM-C	0.00626667	-0.000387988	0.0952223	0.602099	0.73533	1729.23
5739-75_3	KTDAP	0.00631226	0.00601861	0.116867	0.341429	0.519653	980.585
9335-28_3	PSG9	0.00631289	-0.0839458	0.142543	0.145212	0.311463	417.049
5743-82_3	CART	0.00646374	0.019071	0.126091	0.256428	0.435519	736.462
2751-16_2	Azurocidin	0.00654182	0.0572414	0.151059	0.105183	0.259748	302.087
8653-132_3	DNJC4	0.00666087	-0.019907	0.094059	0.617771	0.746469	1774.24
2571-12_3	IGFBP-3	0.00688264	0.0444518	0.102991	0.500367	0.663154	1437.06
4449-67_3	GREM1	0.00700043	0.0741523	0.148857	0.114537	0.272987	328.949
4559-64_2	KYNU	0.00711756	0.0723849	0.169838	0.0483329	0.157492	138.812
2841-13_2	sFRP-3	0.00724638	-0.00169083	0.089946	0.673449	0.784962	1934.15
4912-17_1	GOT1	0.00740231	0.0526085	0.138637	0.167287	0.336213	480.449
7959-34_3	CADH7	0.00763875	-0.00242926	0.127046	0.248594	0.428035	713.962
4979-34_2	DERM	0.00771859	0.0577427	0.0906107	0.664451	0.779855	1908.3
3874-8_1	UB2L3	0.00772558	0.00901006	0.0673037	0.931888	0.959255	2676.38
10022-207_3	POLH	0.00811651	0.0571123	0.104155	0.485767	0.649498	1395.12
5717-2_3	CILP	0.00812869	-0.0487677	0.0766514	0.842767	0.903145	2420.43
3495-15_2	GCP-2	0.0081634	-0.0983922	0.0965933	0.583729	0.720133	1676.47
5228-25_2	KIF23	0.00822923	0.0770153	0.172912	0.0421873	0.143145	121.162
3317-33_1	HTRA2	0.00845195	-0.0424531	0.0973826	0.573215	0.714218	1646.27
3445-53_2	IL-15 Ra	0.00847157	0.0560701	0.147736	0.119559	0.280762	343.372
9467-24_3	ZNRF4	0.00855609	-0.0178251	0.0703365	0.906944	0.946835	2604.74
3329-14_2	PGRP-S	0.00862168	0.0686468	0.0852514	0.736313	0.833211	2114.69
4267-81_3	PESC	0.00874987	0.0331166	0.112588	0.386641	0.560825	1110.43
6035-2_3	SIAT1	0.00904704	0.00188896	0.11774	0.332659	0.510088	955.395
8983-7_3	GOLM1	0.00912607	0.00376928	0.118612	0.324041	0.505786	930.646
2954-56_2	MMP-8	0.009227	-0.00201333	0.0694641	0.914544	0.950279	2626.57
4249-64_2	NDP kinase B	0.00933664	-0.0404684	0.114873	0.362049	0.541002	1039.81
2732-58_3	NANOG	0.00968483	0.0477054	0.186872	0.0220638	0.0951939	63.3672
9370-69_3	GGH	0.00969871	-0.00957186	0.0737432	0.874199	0.926116	2510.7
8393-121_3	CATF	0.00991349	-0.018964	0.0703781	0.906574	0.946835	2603.68
10039-32_3	PNP	0.0100254	0.07886	0.119651	0.313982	0.495199	901.757
5715-4_3	ABHEA	0.0101241	-0.0164598	0.0711674	0.899399	0.942728	2583.07
2795-23_3	Alkaline phosphatase, bone	0.0101594	0.100084	0.14732	0.121464	0.282923	348.844
3592-4_3	CAMK1	0.0103821	0.0235196	0.0769423	0.839468	0.900954	2410.95
4464-10_2	Sialoadhesin	0.0104451	0.0394533	0.131824	0.212073	0.385979	609.075
3336-50_1	TFPI	0.0105903	0.0331998	0.0648525	0.948931	0.969523	2725.33
5007-1_1	MAPK14	0.0106514	0.0139705	0.110553	0.409399	0.57807	1175.79
6221-1_3	ADPGK	0.0107303	-0.0160454	0.163315	0.0639787	0.187306	183.747
8041-5_3	FNDC5	0.0107346	0.0131691	0.138263	0.169533	0.33789	486.9
2761-49_2	FGF-18	0.0107929	0.00897991	0.091774	0.648691	0.769216	1863.04
3324-51_1	LY9	0.0108505	0.0776564	0.120025	0.310415	0.491732	891.511
8932-1_3	ENTP6	0.0108505	-0.00263023	0.0700457	0.909515	0.94814	2612.13
3486-58_2	b-ECGF	0.0108853	0.035135	0.128085	0.240281	0.417224	690.088
3206-4_2	LYVE1	0.010887	-0.00139144	0.0842543	0.74939	0.840722	2152.25
3893-64_1	Mesothelin	0.0109214	0.0375652	0.102617	0.505102	0.666132	1450.65
6405-74_3	PSG2	0.0112249	0.0155738	0.0751973	0.85885	0.915937	2466.62
9530-6_3	LMCD1	0.0113036	-0.00316589	0.0711259	0.899783	0.942786	2584.18
3554-24_1	Adiponectin	0.0117985	0.00347156	0.0933943	0.626752	0.751266	1800.03
9168-31_3	Eotaxin-3	0.0118315	-0.00784104	0.0658081	0.942625	0.965141	2707.22
3676-15_3	IGF-II receptor	0.0120305	0.0649631	0.176651	0.0356388	0.128026	102.354
3624-3_4	Marapsin	0.0122422	0.0455739	0.114333	0.36777	0.547272	1056.23
2857-70_2	Glucocorticoid receptor	0.0122751	0.134152	0.162484	0.0662533	0.190421	190.279
9843-5_3	ACTN1	0.0124737	0.079858	0.119194	0.318381	0.498663	914.391
4993-16_1	GSTA3	0.0125091	0.0725341	0.21587	0.00488723	0.0372187	14.0361
7962-11_3	ISK8	0.0127958	0.088331	0.195845	0.0141637	0.0721722	40.6783
9074-6_3	CE004	0.0129129	0.0422029	0.171583	0.0447561	0.149465	128.539
5271-5_1	RAC3	0.0130125	0.0546408	0.125218	0.263739	0.443736	757.457
6373-54_3	SEMG2	0.0132265	-0.1666	0.130204	0.22397	0.398786	643.242
8320-5_3	SLTM	0.01326	0.0201039	0.105276	0.471882	0.635967	1355.25
3170-6_1	AMPM2	0.0134075	-0.0277868	0.0992522	0.548536	0.694313	1575.4
4389-2_1	DHH	0.0136899	0.00318935	0.0935189	0.625067	0.750499	1795.19
2746-56_1	TSLP R	0.0136918	0.0528135	0.142086	0.147667	0.314149	424.101
4165-2_1	Thyroglobulin	0.0138754	0.042104	0.152098	0.100996	0.2522	290.062
4156-74_1	TGF-b2	0.0140242	0.00905182	0.0882011	0.696994	0.802955	2001.77
9957-9_3	RN114	0.0141134	0.040639	0.108974	0.42758	0.595543	1228.01
2455-17_4	IL-12	0.0141834	0.0332337	0.123515	0.278479	0.458596	799.791
8916-32_3	STIM1	0.0144035	0.0550272	0.113087	0.381189	0.557705	1094.77
6547-83_3	TM11D	0.0144926	0.10594	0.237017	0.00141991	0.0168512	4.07799
2447-7_4	GIIE	0.014633	-0.0067775	0.0916494	0.65038	0.770264	1867.89
7824-88_3	MSRB3	0.0146731	0.101395	0.166307	0.0563345	0.17212	161.793
3412-7_1	Bcl-2	0.0146788	0.038934	0.0818031	0.780882	0.860919	2242.69
4394-71_2	FGF-8A	0.0147143	0.0314065	0.104113	0.486285	0.649888	1396.61
7943-16_3	CUZD1	0.0147583	-0.0548891	0.166182	0.0566366	0.172492	162.66
4146-58_2	Neurotrophin-5	0.0148581	-0.0148391	0.107478	0.445218	0.611802	1278.67
3875-62_1	ARI3A	0.0149875	0.0138324	0.0941421	0.61665	0.746469	1771.02
8045-3_3	KI3L3	0.0150509	0.0651459	0.146905	0.123394	0.285336	354.388
9110-2_3	SYT17	0.0152253	0.0458161	0.190112	0.0188455	0.0845691	54.1242
9175-48_3	DSCAM	0.0154527	0.038055	0.134026	0.196689	0.370421	564.892
5679-16_3	HBD-3	0.0154978	0.0359186	0.167802	0.0528162	0.164521	151.688
3216-2_2	PIGR	0.0157126	0.019801	0.0787287	0.81865	0.886829	2351.16
9456-34_3	IL-22BP	0.015761	0.0564014	0.0846697	0.743957	0.835933	2136.64
3438-10_2	FSTL3	0.0157769	-0.00976436	0.0995015	0.545272	0.693237	1566.02
11514-196_3	CD59	0.0158234	0.030141	0.11828	0.327306	0.507571	940.022
7986-98_3	NALD2	0.0158986	0.00437163	0.115164	0.358993	0.53924	1031.03
9271-101_3	STIM1	0.0159948	0.0420292	0.0994599	0.545816	0.693314	1567.58
9823-2_3	DYR	0.0161599	0.0182972	0.0745742	0.865522	0.919637	2485.78
7227-75_3	COCH	0.0161775	0.0946897	0.156128	0.086041	0.225259	247.11
3291-30_2	CD23	0.016301	0.000874225	0.109971	0.416044	0.586012	1194.88
6315-58_3	PLBL1	0.0164976	0.111554	0.111134	0.402817	0.573285	1156.89
5196-7_3	NMT1	0.0166469	0.0126251	0.12501	0.265501	0.445918	762.52
7797-11_3	CC167	0.0167103	0.0518306	0.1457	0.129134	0.292926	370.872
9359-9_3	EGFL9	0.0171247	0.00263721	0.147611	0.120128	0.28095	345.007
5542-22_2	NRP1	0.0174617	0.0718937	0.121521	0.296427	0.477207	851.337
3723-1_2	BNP-32	0.0175539	-0.00760338	0.117449	0.335565	0.511813	963.743
2999-6_2	LSAMP	0.0176859	0.0280314	0.156128	0.086041	0.225259	247.11
2514-65_3	Ephrin-B3	0.0179041	0.0486856	0.100914	0.526911	0.678909	1513.29
7268-12_3	IFNA4	0.018	0.0736147	0.161321	0.0695533	0.19734	199.757
4500-50_2	SCGF-alpha	0.0180211	0.0499856	0.136726	0.17902	0.348847	514.145
8003-57_3	LGI3	0.0180228	0.0672232	0.206066	0.00833573	0.0513738	23.9402
2505-49_3	GFRa-3	0.018101	0.0551768	0.179934	0.0306425	0.115949	88.0053
3516-60_2	SDF-1	0.0183066	0.027277	0.0943083	0.614407	0.744862	1764.58
7810-20_3	C1QTNF5	0.0183539	0.00513315	0.0583714	0.980449	0.987405	2815.85
6264-9_3	CYR61	0.0183896	0.0279811	0.102202	0.510386	0.66858	1465.83
9191-8_3	Trefoil factor 2	0.0187855	0.0169069	0.0789364	0.816171	0.885955	2344.04
4479-14_2	C1-Esterase Inhibitor	0.018802	-0.00900925	0.0932696	0.628438	0.752344	1804.87
10584-7_3	NDUS4	0.0188141	0.00564143	0.0824678	0.772446	0.856881	2218.47
5737-61_3	SEM4D	0.018982	-0.0432478	0.0800582	0.802591	0.875444	2305.04
6467-65_3	KTEL1	0.0192115	0.0846888	0.138762	0.166544	0.335423	478.313
2774-10_3	IL-16	0.0192235	-0.0277372	0.0886581	0.690842	0.799395	1984.1
10081-17_3	SATB2	0.0192666	0.0435405	0.123058	0.282521	0.461547	811.4
9883-29_3	Glyoxalase I	0.0193129	-0.013723	0.0713752	0.897467	0.941733	2577.52
7840-64_3	LGMN	0.0194851	0.0769403	0.140673	0.155469	0.324024	446.506
2247-20_11	EG-VEGF	0.0196746	-0.0115568	0.0884504	0.69364	0.801019	1992.13
5586-66_3	MINP1	0.0197295	0.00299142	0.0773993	0.834232	0.897189	2395.91
2809-25_2	ADAMTS-4	0.01977	0.0226954	0.0905692	0.665014	0.780196	1909.92
9312-8_3	AZGP1	0.019814	0.051304	0.107644	0.443239	0.609958	1272.98
5078-82_3	EphB6	0.0199406	0.0615632	0.152763	0.0983901	0.248092	282.576
9838-4_3	SMAD1	0.0199668	0.0392292	0.148774	0.114903	0.273342	330
7756-37_3	KLRF1	0.020283	0.0527698	0.205401	0.00863523	0.0517753	24.8004
9190-7_3	CD63	0.0203948	0.0518787	0.11641	0.346085	0.524792	993.955
3220-40_2	RET	0.020519	-0.113233	0.228251	0.00240364	0.0236992	6.90326
4130-71_1	FGF-6	0.0205484	0.0717143	0.172995	0.0420311	0.143145	120.713
5009-11_1	Moesin	0.0205915	-0.0138514	0.0822185	0.77562	0.857674	2227.58
3479-71_2	TRY3	0.0206847	0.00352343	0.100415	0.533365	0.683545	1531.82
3685-53_1	MFRP	0.0208662	0.0926865	0.118114	0.328947	0.508742	944.734
6379-62_3	ATL2	0.0208879	-0.0352478	0.0783133	0.823573	0.888737	2365.3
9969-8_3	S22AG	0.0209708	0.0171143	0.0636061	0.956502	0.974486	2747.07
6441-62_3	ATS6	0.0209808	0.00384033	0.101953	0.513567	0.669526	1474.96
6993-8_3	5'-Nucleotidase	0.0212562	0.126802	0.238388	0.00130536	0.0159531	3.74898
2706-69_2	Thyroxine-Binding Globulin	0.0214153	0.0183936	0.147902	0.118803	0.279675	341.204
7784-1_3	Kininogen, HMW	0.021509	0.0030094	0.119152	0.318783	0.498663	915.546
4490-65_2	IL-3 Ra	0.0215754	0.033715	0.131242	0.216287	0.388721	621.177
6599-5_3	APCD1	0.0216234	-0.00383137	0.0555879	0.988459	0.99226	2838.86
5112-73_3	OX2G	0.0217274	-0.0390915	0.131865	0.211775	0.38568	608.218
9831-12_3	G3BP2	0.0217572	0.0564284	0.0804321	0.797997	0.871756	2291.85
8304-50_3	OPG	0.0217674	0.0185948	0.0892397	0.682995	0.79223	1961.56
4413-3_2	SLPI	0.0217725	0.00913973	0.0633984	0.957693	0.975352	2750.49
2855-49_2	ERK-1	0.0220254	-0.00999922	0.108766	0.430006	0.597763	1234.98
9874-28_3	p15-INK4b	0.0223727	0.0120997	0.0839634	0.753178	0.842339	2163.13
6354-13_3	HPHL1	0.0224025	0.0105202	0.0830494	0.764998	0.850919	2197.07
6362-6_3	AUGN	0.0225134	0.0432163	0.0870794	0.712038	0.816001	2044.97
5482-61_3	RBP	0.0226924	-0.0676109	0.166473	0.0559339	0.171873	160.642
6453-70_3	LIRB4	0.0227412	0.0169578	0.082177	0.776147	0.857674	2229.1
3437-80_3	Flt-3	0.0228135	-0.0167701	0.08172	0.781931	0.861414	2245.71
3865-53_1	RSK-like protein kinase	0.0228315	0.014836	0.0713752	0.897467	0.941733	2577.52
10647-18_3	ASCC1	0.0228813	0.0298125	0.101413	0.520489	0.675788	1494.84
8233-2_3	ITIH5	0.0229043	-0.0400545	0.126921	0.249606	0.429262	716.868
8545-14_3	CQ078	0.0230483	0.0224124	0.139676	0.161171	0.328519	462.883
8321-27_3	ZN843	0.023087	0.0212638	0.0995015	0.545272	0.693237	1566.02
4547-59_2	FLRT1	0.0231011	0.00567402	0.0765683	0.843705	0.903475	2423.12
3323-37_1	LRP8	0.0233	0.02096	0.0975073	0.571559	0.713084	1641.52
3350-53_2	CAMK2A	0.0234898	0.0821544	0.167968	0.0524372	0.164231	150.6
10534-40_3	PARP	0.0235279	0.0808381	0.157748	0.080576	0.21668	231.414
5493-17_3	WNK3	0.0236534	0.00750623	0.0624013	0.963123	0.977762	2766.09
3644-5_4	Soggy-1	0.023676	0.0299936	0.0869963	0.713148	0.816001	2048.16
3072-4_2	IL-13	0.0237883	0.0554179	0.164437	0.0610141	0.18028	175.233
3446-7_2	IL-18 Ra	0.02392	-0.022367	0.128916	0.233782	0.410907	671.422
7743-5_3	TIM50	0.0239526	0.0229587	0.0781471	0.825529	0.88965	2370.92
10760-107_3	GRIA4	0.024015	0.0644293	0.124678	0.26834	0.447804	770.671
9266-1_3	sTREM-1	0.0240261	0.0363869	0.0702534	0.907683	0.947262	2606.86
7096-30_3	RMD1	0.0242528	0.127658	0.145658	0.129335	0.292926	371.451
10953-14_3	CLC2A	0.0243336	0.0326511	0.0663482	0.938869	0.962668	2696.43
2622-18_1	HO-2	0.0244899	0.0507523	0.111051	0.403753	0.574147	1159.58
8264-43_3	DLL1	0.0245745	0.0460954	0.144371	0.135717	0.300062	389.78
4491-4_2	IL-5 Ra	0.0247434	-0.085573	0.144246	0.136348	0.300301	391.592
5018-68_1	Peroxiredoxin-6	0.0249129	-0.0422511	0.0939344	0.619454	0.746881	1779.07
3887-90_2	IMB1	0.0249157	0.0348885	0.0625675	0.96225	0.977762	2763.58
9180-6_3	INGR2	0.0250232	0.0270124	0.193311	0.0160863	0.0772574	46.1999
8906-60_3	LRTM2	0.0254138	-0.00124482	0.109888	0.416998	0.586781	1197.62
7073-69_4	CV015	0.025416	0.00451125	0.101953	0.513567	0.669526	1474.96
7239-9_3	GST M1-1	0.025493	-0.0952001	0.205733	0.00848428	0.0517343	24.3669
10663-42_3	INSI1	0.0255704	0.0182826	0.117324	0.336816	0.512903	967.336
6956-37_3	FAF2	0.0255794	0.113903	0.276735	0.000101988	0.00303767	0.29291
6283-60_3	MCEM1	0.0256452	0.0359442	0.0870378	0.712593	0.816001	2046.57
2619-72_2	GA733-1 protein	0.0256483	0.0135959	0.0818446	0.780358	0.860919	2241.19
4973-18_1	cIAP-2	0.0257077	-0.00800166	0.134732	0.191942	0.362909	551.259
3184-25_2	Coagulation Factor VII	0.026008	-0.0324263	0.0870794	0.712038	0.816001	2044.97
6897-38_3	B3GA3	0.0260455	0.0391951	0.0819277	0.779307	0.860835	2238.17
7776-20_3	UNC5B	0.0260675	0.0628945	0.142418	0.145878	0.312193	418.962
2764-20_2	FGF9	0.0260859	0.0285398	0.142418	0.145878	0.312193	418.962
2846-24_2	Ubiquitin+1	0.0261501	-0.01338	0.0842127	0.749932	0.841001	2153.8
7740-33_3	FATE1	0.0262349	0.046799	0.177898	0.0336631	0.123474	96.6804
11098-1_3	PDXK	0.0262613	0.034658	0.106523	0.45669	0.624281	1311.61
4437-56_3	ENTP5	0.0262715	0.0232595	0.0804736	0.797484	0.871756	2290.37
4359-87_1	DYRK3	0.0263864	0.0349758	0.0823847	0.773505	0.857394	2221.51
5803-24_3	C3d	0.0266374	0.0567641	0.0756543	0.853872	0.912321	2452.32
2939-10_2	Artemin	0.0267947	0.0281287	0.133361	0.20124	0.373119	577.961
4807-13_3	CO8A1	0.0271673	0.153784	0.0971749	0.575977	0.716106	1654.21
5621-64_3	THSD1	0.0271766	-0.0421519	0.149398	0.112181	0.269817	322.185
9259-35_3	DR6	0.0272991	-0.0121279	0.142792	0.143887	0.310708	413.242
6512-68_3	KREM1	0.0275505	0.0358695	0.0765683	0.843705	0.903475	2423.12
2806-49_2	Activin RIB	0.0275628	-0.0195891	0.0957624	0.594848	0.731024	1708.4
3066-12_1	Galectin-3	0.0276662	0.0356377	0.11263	0.386185	0.560447	1109.12
3580-25_8	a1-Antitrypsin	0.0276705	0.139834	0.237059	0.00141631	0.0168512	4.06764
10575-31_3	PUF60	0.0276903	0.00424148	0.0701288	0.908784	0.948067	2610.03
3362-61_2	CRDL1	0.0277946	-0.00780702	0.178521	0.0327118	0.12138	93.9483
3032-11_2	FSH	0.0285327	-0.0309437	0.102077	0.511975	0.668665	1470.39
8378-3_4	LDOC1	0.0285362	-0.0180957	0.0525135	0.994204	0.996633	2855.35
7770-25_3	NFU1	0.0285746	0.0636469	0.171334	0.0452526	0.150005	129.965
2617-56_35	ERBB3	0.0286947	0.0269783	0.104528	0.481117	0.645686	1381.77
5265-12_3	GRB2-related adapter protein 2	0.0288267	0.0407405	0.150395	0.107938	0.263603	309.998
4237-70_3	LCMT1	0.0288436	0.0048028	0.0977565	0.568253	0.7115	1632.02
3805-16_2	Endocan	0.0288991	0.0404395	0.097715	0.568803	0.7115	1633.6
5125-6_3	SIG14	0.0289379	-0.00717311	0.0722061	0.889558	0.936515	2554.81
8008-28_3	HRK	0.0289769	0.0345636	0.145825	0.12853	0.292926	369.138
5260-80_3	TYK2	0.0292173	-0.0146998	0.121064	0.300653	0.481581	863.475
4588-1_2	PH	0.0292696	-0.0779413	0.127254	0.246915	0.426422	709.139
2888-49_2	C7	0.0294551	0.0483442	0.111176	0.402349	0.572903	1155.55
7628-40_3	CREL1	0.0294659	0.00978805	0.0966764	0.58262	0.720002	1673.28
7928-183_3	TPST1	0.0295285	0.0513454	0.123141	0.281783	0.460866	809.281
5031-10_1	SPTA2	0.0300382	0.00457841	0.113876	0.372655	0.549982	1070.26
4392-54_2	FGF-12	0.0303796	-0.0121302	0.0611134	0.969451	0.980374	2784.26
9068-17_3	JKIP3	0.0304458	-0.0881869	0.203739	0.00942723	0.0552551	27.075
8263-64_3	CR056	0.0305048	0.020102	0.0699211	0.910605	0.948341	2615.26
4534-10_2	BSSP4	0.0307451	-0.0711999	0.138513	0.168033	0.337005	482.592
5103-30_3	MO2R1	0.0307895	0.0385067	0.109306	0.423715	0.591594	1216.91
3642-4_1	SLAF5	0.0309221	-0.00686024	0.0618612	0.96587	0.979572	2773.98
6633-43_3	UPK3L	0.0311376	0.0338111	0.10806	0.438312	0.60579	1258.83
5489-18_3	Stress-induced-phosphoprotein 1	0.031153	0.0931698	0.159493	0.0750212	0.208084	215.461
6947-4_3	SIA10	0.0315347	0.041704	0.107811	0.441265	0.608115	1267.31
9059-14_3	RPGF5	0.0315728	-0.0284599	0.0730785	0.880954	0.929842	2530.1
7124-18_3	IL-21	0.0319657	-0.0500638	0.0666805	0.93649	0.961222	2689.6
9789-52_3	Nesprin-2	0.0321656	-0.043806	0.132073	0.210287	0.38568	603.944
8299-66_3	LIRA4	0.0325305	0.0223981	0.106149	0.461221	0.627785	1324.63
5637-81_3	NTNG1	0.0326027	0.0487853	0.10968	0.41939	0.588416	1204.49
6583-67_3	protein Z inhibitor	0.0326716	0.0671785	0.149356	0.112361	0.269817	322.701
6454-38_3	Rho-GDIa	0.032763	-0.00127831	0.0590361	0.978081	0.986323	2809.05
8235-48_3	SCG1	0.0327798	0.0147664	0.084919	0.740686	0.834176	2127.25
10494-48_3	Procalcitonin	0.0329594	0.0450465	0.113253	0.379382	0.555628	1089.59
8366-19_3	CA115	0.0333702	0.0667496	0.245409	0.000842043	0.0120917	2.41835
5834-18_3	IL-9	0.0335208	0.103509	0.174657	0.0390112	0.135568	112.04
5745-64_3	PI15	0.0337546	0.0335876	0.0885334	0.692521	0.80037	1988.92
5631-83_3	MOTI	0.033977	0.0929319	0.112962	0.382548	0.558271	1098.68
2602-2_2	Angiopoietin-2	0.0339845	-0.00682895	0.116618	0.343963	0.522402	987.863
2997-8_1	JAM-B	0.0340581	0.0317196	0.0976319	0.569905	0.712326	1636.77
6415-90_3	CPN2	0.0342255	0.053419	0.12339	0.279577	0.459351	802.945
5486-73_3	sICAM-2	0.0345306	0.0549635	0.133403	0.200953	0.373119	577.137
3081-70_2	ULBP-1	0.0345663	0.0537975	0.140258	0.157825	0.325627	453.272
3448-13_2	IR	0.0346106	-0.0018719	0.0738679	0.872914	0.925437	2507.01
9468-8_3	Lectin, mannose-binding 2	0.0346643	0.0252126	0.133943	0.197254	0.370512	566.513
8265-225_3	LAP2B	0.0346752	-0.004355	0.0667221	0.936189	0.961222	2688.73
3684-78_3	Macrophage scavenger receptor	0.0348959	0.0132348	0.08172	0.781931	0.861414	2245.71
9850-38_3	IF1AX	0.0350469	0.04876	0.125218	0.263739	0.443736	757.457
2708-54_2	TNFSF18	0.0351117	-0.0202825	0.100789	0.528522	0.679765	1517.91
2835-1_4	Ku70	0.0351229	-0.00695012	0.110719	0.407512	0.576255	1170.37
5867-60_3	ARGI1	0.0352169	-0.0428195	0.0851683	0.737407	0.833793	2117.83
8838-10_3	CASC4	0.0353362	-0.038756	0.104778	0.478029	0.642743	1372.9
4551-72_3	GP114	0.0355461	0.0207871	0.0805567	0.796458	0.871069	2287.43
3178-5_2	CATC	0.0357133	-0.00415204	0.106481	0.457192	0.62467	1313.06
9385-4_3	GAA	0.0358484	-0.046163	0.127046	0.248594	0.428035	713.962
6424-2_3	RNS13	0.0361265	0.0154626	0.122642	0.286232	0.464703	822.059
6491-59_3	kallikrein 15	0.0364455	-0.0353336	0.0806398	0.79543	0.870608	2284.47
9934-29_3	PIPNA	0.0364748	0.0126552	0.0692148	0.916654	0.951782	2632.63
4874-3_1	Angiogenin	0.0364925	0.0260408	0.136394	0.181125	0.351006	520.191
6594-64_3	SMDC1	0.0368718	0.0393129	0.184794	0.0243755	0.10102	70.0066
10737-96_3	Serpin B1	0.0369182	0.122384	0.150353	0.108112	0.263804	310.498
4984-83_1	Esterase D	0.0370669	0.0147489	0.119402	0.316377	0.497609	908.633
3634-5_4	OBCAM	0.0370725	0.0381046	0.106273	0.459708	0.626914	1320.28
5638-23_3	GT251	0.0371866	0.0449038	0.103864	0.489398	0.652013	1405.55
10948-14_3	PLD3	0.0372882	0.00559405	0.0897383	0.676259	0.786322	1942.21
4272-46_2	PHI	0.0373153	0.0417603	0.110843	0.4061	0.574824	1166.32
3179-51_2	Cathepsin A	0.0373797	0.119973	0.135064	0.18974	0.360167	544.932
5353-89_2	IL-1Ra	0.0375016	0.0848464	0.161363	0.0694331	0.197242	199.412
5130-67_3	SREC-II	0.0377387	0.0400676	0.120897	0.3022	0.482713	867.918
10605-22_3	APMAP	0.0377389	0.124809	0.202202	0.0102179	0.057428	29.3457
4179-57_3	2014-03-03	0.0377642	0.0568758	0.0990445	0.551261	0.696227	1583.22
8901-40_3	14-3-3 protein gamma	0.0379206	0.135355	0.190652	0.0183519	0.0841958	52.7066
2838-53_1	MMP-17	0.0379237	0.103478	0.154009	0.0936543	0.238877	268.975
5903-91_2	HSP70 protein 8	0.0381252	0.00803587	0.0951392	0.603216	0.73533	1732.44
3044-3_2	PARC	0.0381595	-0.0126574	0.140964	0.153836	0.322966	441.817
7803-4_3	CHST1	0.0381888	-0.0651425	0.178106	0.0333433	0.12293	95.7621
5364-7_3	SET	0.0385568	0.0976935	0.233236	0.00178613	0.0193333	5.12976
9073-35_3	FLVC1	0.0386532	-0.0546567	0.119734	0.313187	0.49476	899.473
8975-26_3	RCD1	0.0387318	0.0494762	0.0822601	0.775092	0.857674	2226.06
4717-55_2	IL-3	0.0388877	-0.0159797	0.111757	0.395835	0.56975	1136.84
9379-248_3	CX069	0.0391116	-0.0148609	0.105567	0.468315	0.634135	1345
9582-93_3	SUSD1	0.0394507	0.0281677	0.112505	0.387555	0.560831	1113.06
9855-10_3	Rho A	0.039483	0.0078289	0.078521	0.821117	0.887561	2358.25
9786-310_3	IEX1	0.0396924	0.00591117	0.0987952	0.554537	0.698215	1592.63
9848-22_3	Cyclin H	0.0397109	-0.0345517	0.11828	0.327306	0.507571	940.022
7019-13_3	Semaphorin-7A	0.0398262	-0.0846666	0.152472	0.0995234	0.249852	285.831
4786-58_3	Cytidylate kinase	0.039937	0.0116308	0.104778	0.478029	0.642743	1372.9
3608-12_5	DPP2	0.039955	0.11928	0.229954	0.00217331	0.0219322	6.24176
9790-28_3	BR serine/threonine kinase 2	0.0400204	0.0356538	0.123141	0.281783	0.460866	809.281
3758-68_3	Activated Protein C	0.0401023	0.0652371	0.159452	0.0751496	0.208084	215.83
5246-64_3	cGMP-stimulated PDE	0.040214	0.081019	0.117865	0.331418	0.509274	951.833
7143-9_3	GNT2C	0.0405686	0.0172816	0.163939	0.0623169	0.182813	178.974
3892-21_2	MED-1	0.0405859	0.0694968	0.128043	0.24061	0.417289	691.031
7060-2_3	ERO1A	0.0409555	0.00643572	0.10108	0.524767	0.677971	1507.13
4240-31_2	M2-PK	0.0409843	0.0174943	0.11155	0.398154	0.570608	1143.5
3866-7_2	SBDS	0.0410075	0.0455524	0.131658	0.213271	0.387177	612.514
9854-36_3	Aldose reductase	0.0411393	-0.00903472	0.0771915	0.83662	0.898905	2402.77
6601-1_3	UB2J2	0.0411432	-0.0170954	0.0833818	0.760715	0.848456	2184.77
4829-43_6	STRATIFIN	0.0415327	0.0205353	0.0857914	0.729177	0.827063	2094.2
8394-56_3	RNase 2	0.0417043	0.0482226	0.131948	0.211179	0.38568	606.505
3007-7_2	Siglec-9	0.041813	-0.0025591	0.201163	0.0107856	0.0601478	30.9761
8816-44_3	ARMC5	0.0419273	0.0688205	0.166348	0.0562341	0.171996	161.504
5261-13_3	ABL2	0.0419563	0.00859543	0.111674	0.396762	0.56975	1139.5
8372-29_3	CDHR1	0.042027	0.0240105	0.152306	0.100176	0.250833	287.705
6611-8_3	KDEL1	0.042053	0.0517598	0.146946	0.1232	0.285117	353.83
8813-160_3	Thioredoxin	0.0421677	0.0429709	0.136768	0.178758	0.348773	513.394
6402-8_3	PILRA	0.042397	0.101244	0.182343	0.0273776	0.108155	78.6284
7950-142_3	BTNL9	0.0424783	0.0674735	0.16639	0.0561339	0.171873	161.217
8839-4_3	Metaxin-2	0.0425863	0.0835086	0.135563	0.186472	0.35632	535.549
6409-57_3	GP116	0.0426672	0.156817	0.116286	0.347362	0.525618	997.622
7910-41_3	LRFN1	0.0426711	-0.0326977	0.227046	0.00257998	0.025047	7.4097
2190-55_1	Coagulation Factor XI	0.0428007	0.0110644	0.113959	0.371763	0.549513	1067.7
3232-28_2	TrATPase	0.0428443	0.0597788	0.15779	0.0804399	0.21668	231.023
4546-27_3	EMR2	0.04292	0.0885047	0.136975	0.177454	0.346935	509.647
4258-15_2	PA2G4	0.043013	0.0124116	0.103781	0.490438	0.652403	1408.54
9043-7_3	TFP11	0.0431473	-0.0229782	0.123556	0.278113	0.458257	798.742
3868-8_1	SGTA	0.0431825	0.0310549	0.0974242	0.572663	0.71415	1644.69
9995-6_3	DUT	0.0433396	0.0255226	0.15779	0.0804399	0.21668	231.023
9846-32_3	Rho-GDI beta	0.0433503	0.00132245	0.0993353	0.547447	0.693852	1572.27
8048-9_3	FTMT	0.0434894	0.105983	0.12015	0.309232	0.490942	888.113
10529-19_3	ZN358	0.0435702	-0.0285298	0.0749481	0.861535	0.917098	2474.33
7050-5_3	NEGR1	0.043666	-0.01294	0.127005	0.248931	0.428358	714.93
4159-130_1	Factor H	0.0439089	0.0541723	0.185293	0.023802	0.100381	68.3592
3651-50_5	VEGF sR2	0.0440095	0.0529076	0.157208	0.0823642	0.218421	236.55
8979-1_3	DHB2	0.044086	0.0855111	0.264146	0.000245576	0.00576668	0.705295
7767-1_3	CF126	0.044141	0.0159957	0.0994599	0.545816	0.693314	1567.58
10701-30_3	Cadherin-12	0.0441971	0.170663	0.2887	4.25932e-05	0.00167572	0.122328
9918-23_3	Calbindin D28	0.0452889	0.0237546	0.147777	0.119369	0.280548	342.829
2970-60_2	AREG	0.0453451	0.0598883	0.100831	0.527985	0.679683	1516.37
10454-99_3	DJC16	0.0454369	0.0720703	0.135688	0.185663	0.35632	533.223
3281-19_1	ANGL3	0.0454621	0.034453	0.100872	0.527448	0.679296	1514.83
6019-12_3	C1T9A	0.045541	0.0049549	0.0540507	0.991694	0.994811	2848.14
11071-1_3	IL-5	0.04556	0.0324041	0.150478	0.10759	0.263202	309
3143-3_1	sCD4	0.0455647	0.0307489	0.135064	0.18974	0.360167	544.932
6627-25_3	LIPR1	0.0457154	0.00589985	0.0935189	0.625067	0.750499	1795.19
4564-2_2	PLXC1	0.0457997	0.0723938	0.165102	0.0593135	0.178562	170.348
6079-59_3	ACPL2	0.0459321	0.0521509	0.148857	0.114537	0.272987	328.949
3761-4_2	COX-2	0.0461843	0.00174851	0.101413	0.520489	0.675788	1494.84
3472-40_2	Survivin	0.0462124	0.00394431	0.106273	0.459708	0.626914	1320.28
2747-3_2	ULBP-3	0.0462129	0.0487286	0.0883257	0.695317	0.801667	1996.95
7952-2_3	VTI1A	0.0464897	0.12742	0.186664	0.0222859	0.0958159	64.005
10553-8_3	TOIP2	0.0465446	0.0168903	0.114915	0.361611	0.54091	1038.55
9962-1_3	MUCDL	0.0466774	-0.0183052	0.124595	0.269053	0.447953	772.719
7181-17_3	VAPB	0.0467354	0.0783498	0.24005	0.00117805	0.0149159	3.38336
2849-49_1	AIF1	0.0467613	0.0738026	0.112464	0.388012	0.560831	1114.37
4908-6_1	Endoglin	0.0468923	-0.0473891	0.106149	0.461221	0.627785	1324.63
8850-5_3	PA2GC	0.0470993	0.11669	0.25243	0.000536306	0.00885213	1.54027
5646-20_3	RNAS6	0.0472115	0.102227	0.138471	0.168283	0.337035	483.308
8367-142_3	VSIG1	0.04726	0.0343393	0.0867054	0.71703	0.817836	2059.31
5339-49_3	calgranulin B	0.0472611	0.00730766	0.139053	0.164819	0.333849	473.36
2833-20_1	Kallikrein 4	0.0472721	0.0259494	0.0969256	0.579296	0.718057	1663.74
3132-1_1	VEGF-C	0.0473173	0.0573821	0.19705	0.0133243	0.0687028	38.2675
5494-52_3	RUXF	0.0473267	-0.00493391	0.115039	0.360301	0.540639	1034.78
5249-31_3	DRAK2	0.0475698	0.0111123	0.0841296	0.751015	0.841558	2156.91
5644-60_3	RNAS4	0.0475954	0.0747179	0.136975	0.177454	0.346935	509.647
2991-9_2	IL-1 sRI	0.0476441	0.00678383	0.0838803	0.754258	0.84289	2166.23
10817-26_3	TO20L	0.0477357	0.013555	0.088575	0.691961	0.800045	1987.31
9484-75_3	Desmoglein-2	0.0477631	0.0203575	0.156253	0.0856098	0.225259	245.871
6081-52_3	PCOC2	0.0478687	0.054241	0.100665	0.530134	0.680619	1522.55
2634-2_2	IL-2 sRg	0.0479531	0.030129	0.081263	0.787672	0.865415	2262.19
5301-7_3	Eotaxin	0.0480481	0.0154804	0.0951807	0.602657	0.73533	1730.83
4342-10_3	sICAM-1	0.0480487	0.0452501	0.17877	0.032338	0.120931	92.8746
7245-2_3	CELF2	0.0483189	0.0609548	0.0786041	0.820132	0.886829	2355.42
9735-44_3	TACT	0.0483294	-0.00328251	0.0754051	0.856596	0.914552	2460.14
4998-50_2	JAK2	0.0484256	0.0550596	0.110553	0.409399	0.57807	1175.79
4276-10_2	prostatic binding protein	0.0484794	-0.009641	0.140964	0.153836	0.322966	441.817
7789-182_3	PRDX4	0.0486642	0.036351	0.188243	0.0206469	0.0901183	59.2979
9738-7_3	FAF2	0.0487659	0.0324475	0.0632738	0.958397	0.975724	2752.52
3440-7_2	granzyme A	0.0488346	0.103559	0.155297	0.0889622	0.229324	255.5
2443-10_4	FGF-8B	0.0488647	0.0659053	0.195596	0.0143432	0.0722698	41.1938
4593-11_1	PACAP-27	0.0488818	0.0736343	0.166431	0.0560338	0.171873	160.929
3361-26_2	CLC4K	0.0492402	0.0238192	0.153885	0.0941191	0.239212	270.31
4920-10_1	Lysozyme	0.0492808	0.0688178	0.155754	0.0873454	0.227431	250.856
6462-12_3	TIMP-4	0.0493298	0.0965514	0.124969	0.265855	0.44599	763.536
3605-77_4	MASP3	0.0494538	0.0353962	0.128625	0.236042	0.412857	677.911
6440-31_3	MFAP5	0.0498074	-0.0171709	0.0787703	0.818155	0.886695	2349.74
9450-18_3	CDKA1	0.0498134	0.0641492	0.193519	0.0159204	0.0769752	45.7233
9018-38_3	PCD10	0.0499147	0.103803	0.128625	0.236042	0.412857	677.911
5722-78_3	Prolylcarboxypeptidase	0.0499288	0.0764105	0.188367	0.0205222	0.0898471	58.9397
5594-87_3	MESD2	0.0499787	0.0734358	0.185293	0.023802	0.100381	68.3592
9343-16_3	IL-2 sRb	0.0501511	0.0130638	0.128874	0.234104	0.410969	672.346
6536-54_3	LAML2	0.0503151	0.0733307	0.231782	0.001949	0.020429	5.59754
3591-51_3	Cadherin-6	0.0504055	-0.0014102	0.101039	0.525303	0.678054	1508.67
8840-61_3	C1s	0.0504145	0.00918756	0.112464	0.388012	0.560831	1114.37
10499-1_3	T106A	0.0505355	-0.00331061	0.100374	0.533904	0.683625	1533.37
6464-40_3	PVRIG	0.0505778	0.0651065	0.145617	0.129537	0.292926	372.031
7779-86_3	CHSTB	0.0506478	0.034869	0.174699	0.0389382	0.135568	111.831
8248-222_3	SIG14	0.0507344	-0.00393208	0.17715	0.0348366	0.127453	100.051
6609-22_3	CN37	0.050908	0.0544731	0.147777	0.119369	0.280548	342.829
3477-63_2	TrkA	0.0509153	0.0276803	0.105484	0.469332	0.634317	1347.92
4831-4_2	sL-Selectin	0.050981	0.0453417	0.168342	0.0515931	0.163471	148.175
6070-11_3	QSCN6	0.0511256	0.0218677	0.176194	0.0363882	0.128862	104.507
9306-7_3	DB118	0.0515188	0.00304437	0.105401	0.470351	0.635096	1350.85
8015-144_3	CHCH2	0.0517912	-0.0496265	0.129913	0.226158	0.400447	649.526
7110-2_3	DJB11	0.0518509	0.0513814	0.172995	0.0420311	0.143145	120.713
5813-58_3	Epo	0.0518777	0.00455081	0.0683423	0.923816	0.955764	2653.2
5224-20_3	CSK21	0.0519108	0.00163757	0.139884	0.15997	0.327023	459.432
7873-32_3	TSSK2	0.0519152	0.0288465	0.0936851	0.622821	0.749055	1788.74
4414-69_2	SP-D	0.0519402	0.0397715	0.114167	0.369541	0.548296	1061.32
7823-22_3	SIA7B	0.0520129	-0.0404349	0.0997507	0.542015	0.690624	1556.67
6416-8_3	GKN2	0.0520491	0.221945	0.181928	0.0279176	0.1093	80.1793
5129-12_3	SREC-I	0.0520998	0.0665144	0.121894	0.293	0.47435	841.497
4481-34_2	C4	0.0521092	0.0744536	0.147445	0.12089	0.282273	347.195
9246-1_3	lipoprotein, Lp(a)-like 2	0.0521422	0.0935073	0.143581	0.139754	0.304538	401.373
6364-7_3	TPSNR	0.0522781	-0.122634	0.114416	0.366886	0.546523	1053.7
3628-3_4	MP2K2	0.0523787	-0.00229729	0.104695	0.479057	0.643824	1375.85
6384-19_3	WFDC3	0.0525093	0.0542981	0.105816	0.465268	0.631497	1336.25
5066-134_3	CLM6	0.0525959	0.143458	0.212713	0.00581986	0.0412557	16.7147
11096-57_3	HEMK2	0.0526367	0.0639313	0.152347	0.100012	0.250642	287.236
6555-58_3	Stomatin-like protein 2	0.0526728	-0.0363119	0.162817	0.0653353	0.189336	187.643
4187-49_2	6-Phosphogluconate dehydrogenase	0.0527777	0.0724438	0.0984628	0.558914	0.702188	1605.2
9757-29_3	ENAH	0.0528313	0.00999248	0.128708	0.235394	0.41273	676.052
7888-58_3	CCD56	0.0529987	0.00132895	0.134026	0.196689	0.370421	564.892
4712-28_2	Apo D	0.0535076	0.1269	0.168093	0.0521546	0.163882	149.788
3796-79_2	ANGL4	0.0535456	0.0183583	0.136352	0.181389	0.351282	520.95
10015-119_3	KCAB2	0.053645	0.0766234	0.188409	0.0204808	0.0898471	58.8208
9742-59_3	BAT1	0.0537885	0.042956	0.0628583	0.960692	0.977367	2759.11
9749-190_3	L-plastin	0.0538078	0.0100647	0.0850436	0.739048	0.833967	2122.55
5006-71_1	MK13	0.0539855	0.033481	0.097715	0.568803	0.7115	1633.6
7983-1_3	PCDGM	0.0540022	0.0135912	0.113419	0.377581	0.55525	1084.41
6152-111_3	p53	0.0541863	0.0607522	0.140424	0.156879	0.325546	450.556
3741-4_3	IL-5	0.0542507	0.0659129	0.101246	0.522626	0.676423	1500.98
9963-19_3	PCDBA	0.0543624	0.0605259	0.184877	0.0242791	0.100911	69.7296
5424-55_3	RANK	0.0544592	0.140921	0.273286	0.000130274	0.00370049	0.374147
9185-15_3	TFF1	0.0546576	0.163692	0.10914	0.425645	0.593712	1222.45
5879-51_3	Dynactin subunit 2	0.0546888	0.0660912	0.184919	0.024231	0.100911	69.5915
10955-4_3	CLC10	0.0547484	0.0243833	0.102991	0.500367	0.663154	1437.06
9172-69_3	MMP-8	0.0548434	0.0841329	0.112879	0.383455	0.55846	1101.28
5627-53_3	GON1	0.0549397	0.00904335	0.145118	0.131981	0.293837	379.05
6294-11_3	BAGE2	0.0552606	0.0196873	0.0612381	0.968872	0.980374	2782.6
3447-64_2	IL-8	0.055479	-0.00149077	0.0848774	0.741232	0.834176	2128.82
3004-67_2	PD-L2	0.0556548	0.0841328	0.124844	0.266918	0.446209	766.588
2988-57_2	ICOS	0.0556564	0.121745	0.141878	0.148794	0.315146	427.338
3879-50_1	CDC37	0.0558758	0.0995233	0.149065	0.113626	0.271718	326.334
2597-8_3	VEGF	0.0560862	0.0443084	0.172705	0.04258	0.143799	122.29
8044-90_3	XG	0.0561879	0.014858	0.13897	0.16531	0.333876	474.771
3656-9_1	Cadherin-12	0.0562061	0.0393931	0.107852	0.440772	0.607728	1265.9
5253-1_1	PDE1A	0.0563279	0.0664999	0.101371	0.521023	0.675953	1496.38
4122-12_2	discoidin domain receptor 1	0.0563638	-0.0723775	0.166639	0.0555357	0.17132	159.499
3844-2_1	Cyclophilin A	0.0564141	0.0268465	0.147653	0.119938	0.28095	344.461
5618-50_3	FAM3B	0.0568545	0.0547443	0.128874	0.234104	0.410969	672.346
8076-4_3	SACA3	0.0568603	0.0815568	0.105899	0.464254	0.631017	1333.34
6356-3_3	Carboxypeptidase B1	0.0570594	0.0805853	0.104902	0.476488	0.641573	1368.47
6940-18_3	JPH1	0.0571177	0.0514011	0.168259	0.0517797	0.163471	148.711
2516-57_3	6Ckine	0.057267	0.0564511	0.161612	0.0687155	0.196124	197.351
3315-15_1	GPC2	0.0574807	0.100064	0.18334	0.0261191	0.104451	75.014
9830-109_3	VAV3	0.0575141	0.0762184	0.183548	0.0258634	0.104451	74.2798
3864-5_2	RS7	0.0578913	0.0319426	0.101039	0.525303	0.678054	1508.67
9249-17_3	TMEM9	0.0579167	-0.000374742	0.0668882	0.934976	0.960734	2685.25
2500-2_3	Angiopoietin-4	0.0579251	0.0857705	0.136892	0.177975	0.347717	511.143
2645-54_1	PKC-Z	0.0579404	0.0933189	0.121728	0.29452	0.475737	845.86
3681-87_3	kallikrein 14	0.0579867	0.0961588	0.14221	0.146994	0.313413	422.168
4194-26_3	AN32B	0.0583603	0.116376	0.216037	0.00484217	0.0370846	13.9067
2876-74_2	Topoisomerase I	0.0583611	0.0773409	0.197383	0.0131008	0.0681621	37.6255
7953-20_3	SLAF1	0.0587197	0.0702282	0.212505	0.00588659	0.0413161	16.9063
7228-2_3	SIA7F	0.058951	0.0650814	0.207644	0.00766187	0.0491181	22.0049
5005-4_1	MK12	0.0590158	-0.0101023	0.0952223	0.602099	0.73533	1729.23
5490-53_3	Testican-1	0.0590772	0.0649856	0.168176	0.0519668	0.163471	149.249
9389-12_3	GLPA	0.0591863	0.0445765	0.139011	0.165065	0.333849	474.065
9251-28_3	MA2B2	0.0592025	0.0709279	0.195804	0.0141935	0.0721722	40.7638
3423-59_2	Chymase	0.0594462	-0.0551127	0.126049	0.256773	0.435589	737.452
8377-87_4	SCG2	0.0595035	-0.00298989	0.124179	0.272674	0.450587	783.12
4383-97_1	Activin AB	0.0595419	0.0693771	0.102576	0.505629	0.666132	1452.17
3069-52_3	IgM	0.0595688	0.143	0.208932	0.00714929	0.0468784	20.5328
3293-2_4	CD5L	0.0595708	0.149611	0.160823	0.0710099	0.200138	203.94
3643-90_2	SLIK1	0.0596763	0.0473958	0.12098	0.301426	0.482013	865.695
6558-5_3	COL10	0.0596901	0.0519705	0.190735	0.018277	0.0841958	52.4914
5452-71_3	ASGR1	0.0597498	-0.0194724	0.0893644	0.681312	0.790917	1956.73
8479-4_3	MMP-10	0.0598135	0.185766	0.126755	0.250959	0.429533	720.756
5087-5_3	IL-22BP	0.0598803	0.0602187	0.105858	0.464761	0.631108	1334.79
8262-20_3	Apo D	0.0599013	0.0146802	0.150104	0.109162	0.265015	313.512
5897-58_3	Gastrin-releasing peptide	0.0600291	0.0750674	0.157541	0.0812599	0.217501	233.378
5467-15_3	HSP 90b	0.0602953	-0.0193597	0.0979643	0.565501	0.709222	1624.12
5059-8_3	AMHR2	0.0605226	0.0535942	0.130453	0.222108	0.396207	637.893
6969-14_3	WFDC5	0.0606151	0.016641	0.111674	0.396762	0.56975	1139.5
9580-5_3	Laminin gamma-2	0.0607703	0.088063	0.191857	0.0172922	0.0808845	49.6631
3347-9_2	BARK1	0.060899	0.0247735	0.099543	0.544729	0.693237	1564.46
10880-38_3	F163B	0.0614833	0.0567522	0.221396	0.00357797	0.0305649	10.2759
6525-17_3	DUSP13	0.0615275	-0.0591993	0.145451	0.130348	0.292926	374.359
6545-58_3	PRIO	0.061928	0.0129777	0.194931	0.0148319	0.0734436	42.5973
8683-119_3	PILRA	0.062073	0.0799343	0.117615	0.333902	0.51163	958.967
4475-60_3	ZAP70	0.0621214	0.0812149	0.169921	0.0481571	0.157346	138.307
3195-50_2	Granulysin	0.0621421	0.0513915	0.136269	0.181919	0.351833	522.472
9482-110_3	NUDT9	0.0621514	0.0860455	0.155671	0.0876375	0.227778	251.695
5465-32_3	H6ST1	0.0622	0.0324075	0.144454	0.135298	0.300059	388.576
5340-24_3	Caspase-10	0.0622406	0.00516471	0.134026	0.196689	0.370421	564.892
7890-68_3	DPP10	0.0623494	0.108384	0.212381	0.00592696	0.0413161	17.0222
3321-2_2	IL24	0.0623986	0.00980172	0.135646	0.185932	0.35632	533.997
2914-65_3	NAP-2	0.062433	0.21131	0.23843	0.00130202	0.0159531	3.73941
5653-23_3	PRS37	0.0624335	0.0921195	0.183922	0.0254089	0.104297	72.9742
4460-8_2	PDPK1	0.0626291	0.0897113	0.111383	0.400015	0.57128	1148.84
3877-67_2	CaMKK alpha	0.0631106	0.0245197	0.120814	0.302976	0.483415	870.146
6260-14_3	F163A	0.063317	0.061959	0.13843	0.168532	0.337299	484.024
7981-230_3	B3GT6	0.063547	0.0312322	0.144412	0.135508	0.30006	389.178
9171-11_3	CSRP3	0.0635863	-0.0321265	0.170087	0.0478073	0.156845	137.302
3835-11_2	TLR2	0.0639097	-0.01284	0.0719983	0.891562	0.937936	2560.57
2796-62_2	Fibrinogen	0.0640634	0.0567447	0.176818	0.0353696	0.127697	101.581
3434-34_1	FN1,3	0.0641845	0.0376489	0.133195	0.20239	0.374526	581.264
4876-32_1	Coagulation Factor IX	0.0642102	0.0620028	0.200665	0.011068	0.0605475	31.7874
10346-5_3	STAT3	0.0643495	0.080291	0.176859	0.0353026	0.127697	101.389
5930-54_3	Troponin I	0.0646165	-0.0099219	0.0722476	0.889156	0.936434	2553.65
8343-224_3	PAPOG	0.0646766	-0.0133316	0.077607	0.831831	0.895098	2389.02
2524-56_3	HMG-1	0.0646902	0.000485863	0.0951392	0.603216	0.73533	1732.44
4155-3_2	Tenascin	0.065188	0.0826719	0.203614	0.0094892	0.0555051	27.253
5738-25_3	SP-C	0.0655501	0.059834	0.172871	0.0422656	0.143145	121.387
2875-15_2	TBP	0.0655885	-0.0433454	0.131367	0.215379	0.388548	618.568
8620-56_3	kallikrein 14	0.0657752	0.0391396	0.0919817	0.645876	0.76778	1854.96
3077-66_2	Coagulation Factor Xa	0.0659105	0.10338	0.204196	0.00920311	0.0544976	26.4313
3026-5_2	Calpastatin	0.066077	-0.041331	0.0806398	0.79543	0.870608	2284.47
7192-37_3	CRF2-12	0.066086	0.0283517	0.206356	0.00820769	0.0513738	23.5725
2877-3_1	UBC9	0.0662307	0.0223163	0.100499	0.532287	0.682773	1528.73
3888-8_1	ING1	0.0664825	0.0361578	0.178064	0.0334071	0.123007	95.9451
4832-75_2	TRAIL R1	0.0665059	0.0850334	0.165019	0.0595238	0.17882	170.952
5272-55_2	SHC1	0.0665332	0.0290482	0.10216	0.510915	0.66858	1467.35
9773-15_3	RN149	0.0668639	0.0337331	0.145285	0.131162	0.293608	376.699
4280-47_2	PSA2	0.0670025	0.0428526	0.111508	0.398619	0.570705	1144.83
7106-37_3	PLACL	0.067095	0.0392426	0.171043	0.0458378	0.151492	131.646
5584-21_3	Holo-TC II	0.0673081	0.0527793	0.166057	0.0569401	0.172684	163.532
3181-50_2	Cathepsin S	0.0673417	0.0347174	0.100125	0.537143	0.685329	1542.67
8038-41_3	NSDHL	0.067474	-0.0281465	0.0945991	0.610487	0.741988	1753.32
3414-40_2	BMX	0.0676272	0.0399788	0.179767	0.0308798	0.116082	88.6869
6296-36_3	OIT3	0.0677325	0.0498373	0.117491	0.335149	0.511721	962.548
9857-38_3	IRF4	0.0677431	0.106048	0.207894	0.00756012	0.0487918	21.7127
4890-10_1	ACTH	0.0678134	0.0277927	0.145991	0.127729	0.292926	366.837
7011-8_3	KCIP4	0.067987	0.044117	0.0773577	0.83471	0.897189	2397.29
3305-6_1	DLL4	0.0681275	0.0195595	0.124636	0.268696	0.447879	771.695
2668-70_2	Calpain I	0.0681698	0.019094	0.125467	0.261635	0.442529	751.415
3292-75_1	CD48	0.0686285	0.0834231	0.216327	0.00476422	0.0370809	13.6829
6473-55_3	PLUNC	0.0687156	0.0107137	0.101163	0.523696	0.677197	1504.05
6620-82_3	LIGO1	0.0687666	0.0495059	0.148608	0.115637	0.273342	332.11
6612-90_3	CP079	0.0690403	-0.0147686	0.12634	0.254367	0.43253	730.543
6447-73_3	PTX3	0.0691492	0.0502054	0.21425	0.00534719	0.0387806	15.3571
8374-5_3	NGF R	0.0692089	-0.0398958	0.117948	0.330593	0.509095	949.463
3484-60_2	Angiotensinogen	0.0696405	-0.00918624	0.0587453	0.97914	0.987044	2812.09
6054-6_3	NXPH3	0.0699905	0.0328666	0.100997	0.525839	0.678136	1510.21
4811-33_3	ITI heavy chain H4	0.0699931	0.0420568	0.142252	0.146771	0.313402	421.525
5612-16_3	HINT2	0.0700462	0.0217537	0.0643124	0.952302	0.971669	2735.01
5252-33_3	PDE11	0.0700738	0.0775184	0.178396	0.0329002	0.121922	94.4893
5099-14_3	LAG-3	0.0701253	0.0731515	0.149439	0.112002	0.269817	321.669
10491-21_3	MPRD	0.0701947	-0.0713277	0.102576	0.505629	0.666132	1452.17
8894-80_3	hnRNP A/B	0.0702081	-0.0234623	0.078064	0.826504	0.890033	2373.72
6064-4_3	TXNDC4	0.0702789	0.127254	0.157665	0.080849	0.217008	232.198
5957-30_3	Somatostatin-28	0.0703905	0.0471278	0.203988	0.00930438	0.0546466	26.7222
7806-33_3	B4GT7	0.0704085	0.0794476	0.174616	0.0390843	0.135568	112.25
5858-6_5	14-3-3 protein zeta/delta	0.070553	0.0359741	0.100997	0.525839	0.678136	1510.21
5748-20_3	Acid ceramidase	0.0706536	0.0735831	0.173286	0.0414884	0.14202	119.155
3629-60_4	MRCKB	0.0707133	0.0410192	0.108226	0.43635	0.604629	1253.2
3737-6_3	Cathepsin H	0.070862	0.0478219	0.195804	0.0141935	0.0721722	40.7638
8476-11_3	CgA	0.0711647	0.0761829	0.0989614	0.552352	0.696686	1586.36
7115-5_3	Semenogelin	0.0713315	0.0292599	0.144038	0.137405	0.301703	394.628
4132-27_2	FST	0.0714702	0.0139013	0.146739	0.124173	0.285528	356.625
9783-75_3	DJC11	0.0714896	0.054563	0.19489	0.014863	0.0734706	42.6864
5118-74_2	RTN4	0.0715356	0.142905	0.205484	0.00859727	0.0517638	24.6914
3346-72_2	AURKB	0.071708	-0.0179328	0.104861	0.477002	0.641963	1369.95
3079-62_2	TIG2	0.0719649	0.0618568	0.207395	0.00776486	0.0495571	22.3007
8480-29_3	FBLN3	0.0721364	0.0771571	0.18388	0.025459	0.104297	73.1183
5247-17_4	Cyclophilin A	0.0722835	0.0496234	0.142044	0.147892	0.314394	424.746
3522-57_1	Vasoactive Intestinal Peptide	0.0724022	0.0132288	0.0783548	0.823083	0.888737	2363.89
5714-88_3	IFNA6	0.0726482	0.00530839	0.121147	0.299881	0.480882	861.259
10533-1_3	PCDA4	0.0727467	0.0729583	0.131865	0.211775	0.38568	608.218
2665-26_2	BCMA	0.0729869	0.108737	0.192439	0.0168004	0.0798855	48.2509
6603-18_3	KALM	0.0731631	0.0184553	0.152929	0.0977474	0.24734	280.73
5885-55_3	eIF-4H	0.0733883	0.0959555	0.133361	0.20124	0.373119	577.961
3152-57_1	TNF sR-II	0.0734833	0.0776746	0.229996	0.00216796	0.0219322	6.22638
3519-3_2	TARC	0.073833	0.0743341	0.20968	0.0068662	0.0458564	19.7197
5462-62_3	Ficolin-3	0.074376	0.0918311	0.121271	0.298727	0.479298	857.943
7257-18_3	TIP39	0.0744027	0.152181	0.205816	0.00844692	0.0516161	24.2595
[truncated: 874 more rows]

## Sheet: Transformation of log mean valu
S7 Data. Differential protein abundances between progressors and non-progressors in the training and test sets (combined) from the Adolescent Cohort Study, ranked by ascending Banjamini-Hochberg false discovery rate (FDR).
										We transformed Log FC (fold changes) to FC values
SOMAmer	Target	logFC_mean	FC mean	logFC_median	KS_dist	p_val	FDR	Bonferroni
8800-14_3	TTC17	-2.60952	6.10299	0.0226612	0.121728	0.29452	0.475737	845.86
4988-49_2	FGFR4	-1.86144	3.6337	0.151981	0.166224	0.0565357	0.172368	162.371
8287-17_3	CLM2	-1.73912	3.33832	0.053943	0.158662	0.0776246	0.211918	222.938
4569-52_2	SORC2	-1.50817	2.84449	-0.278303	0.250686	0.000600647	0.00947834	1.72506
5822-22_3	GDNF	-1.50317	2.83464	0.0128751	0.143373	0.140832	0.30457	404.469
8404-102_3	BolA-like protein 2	-1.3786	2.60016	-0.000952588	0.0698795	0.910967	0.948341	2616.3
10506-53_3	PGRC2	-1.37091	2.58634	-0.0138246	0.0908184	0.661638	0.778142	1900.22
9255-5_3	IL-17C	-1.25645	2.38907	0.054305	0.176776	0.0354367	0.127697	101.774
2962-50_2	PTHrP	-1.23175	2.34852	0.0155741	0.0850436	0.739048	0.833967	2122.55
10024-44_3	HOGA1	-1.17763	2.26205	0.140267	0.207437	0.00774761	0.0495571	22.2511
7933-75_3	ADA22	-1.16709	2.24558	-0.0796287	0.162817	0.0653353	0.189336	187.643
7204-1_3	CEA21	-1.15532	2.22733	0.0327741	0.113959	0.371763	0.549513	1067.7
9981-18_3	K1467	-1.14043	2.20446	-0.022434	0.129663	0.228046	0.403045	654.948
9794-17_3	ADCK4	-1.12873	2.18666	0.0630493	0.109639	0.419869	0.588514	1205.86
6430-36_3	F19A2	-1.11157	2.1608	0.00930212	0.129414	0.229946	0.405157	660.405
8023-23_3	IRK11	-1.08004	2.1141	-0.0379218	0.115787	0.3525	0.530598	1012.38
3719-2_2	p27Kip1	-1.0318	2.04457	0.0732545	0.0901537	0.670638	0.782957	1926.07
10054-3_3	GAN	-0.950936	1.93313	-0.0330274	0.133361	0.20124	0.373119	577.961
10894-25_3	Secretagogin	-0.93691	1.91442	-0.049225	0.124512	0.269767	0.448103	774.771
5915-58_3	PEX5	-0.936763	1.91423	0.122555	0.166057	0.0569401	0.172684	163.532
6600-70_3	RELL2	-0.892426	1.8563	0.0479272	0.146946	0.1232	0.285117	353.83
3714-49_2	CK-MB	-0.885079	1.84687	-0.626052	0.390195	5.85018e-09	2.80029e-06	1.68017e-05
7755-37_3	ITB5	-0.877148	1.83674	-0.0669606	0.187162	0.0217562	0.0942441	62.4839
7769-29_3	3BP2	-0.873575	1.8322	-0.00219721	0.0876194	0.704806	0.810979	2024.2
7648-9_3	MYPC1	-0.861435	1.81685	-0.419031	0.276194	0.000105996	0.00310633	0.30442
9986-14_3	Neuropeptide W	-0.843002	1.79378	-0.0750491	0.186332	0.0226453	0.0967817	65.0373
5106-52_3	NOTC2	-0.837816	1.78734	0.0673692	0.183216	0.0262736	0.104512	75.4577
7805-52_3	GOS-28	-0.832364	1.7806	-0.0200636	0.074408	0.867278	0.920821	2490.82
10425-3_3	B4GT5	-0.828781	1.77618	0.0690519	0.183797	0.0255596	0.104297	73.4071
9921-14_3	FBXL4	-0.821186	1.76686	0.161438	0.129954	0.225844	0.400139	648.625
8064-125_3	Poliovirus receptor	-0.820448	1.76595	-0.0739048	0.157873	0.0801681	0.21668	230.243
9590-10_3	COX7R	-0.81643	1.76104	-0.175292	0.209639	0.00688165	0.0458564	19.7641
8068-43_3	K1161	-0.791602	1.731	0.0389301	0.152181	0.100668	0.251625	289.117
8464-31_3	RSPO4	-0.781533	1.71896	0.133535	0.202243	0.0101957	0.057428	29.2821
8470-213_3	RNase H1	-0.769329	1.70448	0.103981	0.17661	0.0357063	0.128026	102.549
9856-22_3	DHYS	-0.765927	1.70046	0.00659642	0.0936851	0.622821	0.749055	1788.74
4985-11_1	FABPE	-0.762027	1.69587	-0.0188524	0.133901	0.197536	0.370558	567.325
8843-34_3	MRF	-0.748191	1.67969	0.0534	0.155796	0.0871997	0.227257	250.437
7234-12_3	GT252	-0.746643	1.67788	0.039049	0.132156	0.209694	0.385311	602.241
3896-5_2	Phosphoglycerate mutase 1	-0.74334	1.67405	-0.0180376	0.131948	0.211179	0.38568	606.505
9183-7_3	IFN-a/b R1	-0.741464	1.67187	-0.05691	0.159576	0.074765	0.208067	214.725
7253-6_3	QKI	-0.73877	1.66875	-0.0521643	0.0986705	0.556177	0.699361	1597.34
4997-19_1	IF4A3	-0.731962	1.6609	0.0254737	0.128625	0.236042	0.412857	677.911
5033-27_1	Tropomyosin 1 alpha chain	-0.726246	1.65433	0.0547029	0.134774	0.191666	0.362625	550.465
10761-5_3	TMED2	-0.717172	1.64396	0.0509748	0.154466	0.0919662	0.235407	264.127
9872-23_3	CTNA2	-0.689729	1.61298	0.00516892	0.13818	0.170036	0.338657	488.343
8601-167_3	sLRP1	-0.687178	1.61013	0.034403	0.124803	0.267273	0.446543	767.607
10014-31_3	SLUG	-0.680696	1.60291	0.103618	0.18172	0.0281911	0.10933	80.9648
8908-14_3	KCE1L	-0.671578	1.59281	-0.0302329	0.140839	0.154534	0.323249	443.822
6571-75_3	CQ078	-0.659895	1.57997	0.0566532	0.129414	0.229946	0.405157	660.405
4697-59_2	GM-CSF	-0.645624	1.56442	-0.05275	0.136975	0.177454	0.346935	509.647
5733-61_3	IFN10	-0.635722	1.55371	0.0262145	0.13145	0.214775	0.388548	616.834
7924-7_3	CD3G	-0.634202	1.55208	-0.0275051	0.107104	0.449689	0.616176	1291.51
2616-23_18	ERBB2	-0.623415	1.54052	-0.0107823	0.0682177	0.924811	0.956104	2656.06
9951-36_3	FBXL4	-0.621379	1.53835	-0.0218037	0.0742418	0.869023	0.922334	2495.83
9574-11_3	BIN1	-0.617444	1.53415	-0.111352	0.257291	0.000389527	0.00754089	1.11872
8791-151_3	Carbonic Anhydrase VA	-0.591348	1.50665	-0.0101727	0.0966348	0.583174	0.720067	1674.88
8387-33_3	14-3-3E	-0.588131	1.5033	0.0209428	0.0818031	0.780882	0.860919	2242.69
9867-23_3	F16P2	-0.577978	1.49276	-0.13225	0.181886	0.0279721	0.1093	80.3359
8107-12_3	TM234	-0.576537	1.49127	0.0892745	0.167844	0.0527213	0.164403	151.415
10351-51_3	IRF1	-0.574323	1.48898	-0.0850366	0.161446	0.0691932	0.196755	198.723
7926-13_3	SPIT3	-0.569338	1.48384	0.00516684	0.146946	0.1232	0.285117	353.83
7816-23_3	TMM27	-0.564692	1.47907	0.019731	0.105526	0.468823	0.634317	1346.46
3832-51_1	PTK6	-0.564119	1.47848	0.008474	0.124387	0.270878	0.44917	777.962
8098-37_3	THAS	-0.561371	1.47567	9.6913e-05	0.105318	0.471372	0.635967	1353.78
7265-32_3	OSTN	-0.55861	1.47285	0.0697131	0.166057	0.0569401	0.172684	163.532
7854-38_3	NR3L1	-0.557259	1.47147	-0.0205062	0.0790611	0.814678	0.885265	2339.75
7919-278_3	FAM3D	-0.551352	1.46546	0.012687	0.120773	0.303364	0.483765	871.262
3212-30_3	ASAH2	-0.539115	1.45308	-0.27539	0.245866	0.000817994	0.0120917	2.34928
10827-67_3	LIGO3	-0.530711	1.44464	-0.0174833	0.073951	0.872054	0.925208	2504.54
7099-33_3	FSTL5	-0.526585	1.44052	-0.016766	0.157125	0.0826423	0.21872	237.349
5762-35_3	Sperm-associated antigen 11	-0.524526	1.43846	0.0166073	0.0845451	0.745589	0.836785	2141.33
5468-67_3	IL-17 RC	-0.521401	1.43535	-0.0626393	0.164354	0.0612296	0.18036	175.851
5478-50_2	PSMA	-0.518311	1.43228	-0.0613398	0.0606564	0.971514	0.981424	2790.19
10485-56_3	MAGE-4	-0.511962	1.42599	-0.0239002	0.103822	0.489918	0.652013	1407.04
3538-26_1	dopa decarboxylase	-0.504505	1.41864	0.0118373	0.108101	0.437821	0.605403	1257.42
8898-19_3	PP14B	-0.492062	1.40645	-0.0207525	0.153594	0.0952113	0.241348	273.447
9804-11_3	CO9A2	-0.489008	1.40348	-0.201669	0.17956	0.0311788	0.117053	89.5454
8785-1_3	ARMC5	-0.487765	1.40227	0.0202596	0.155588	0.0879305	0.227921	252.536
9245-1_3	KI2L4	-0.486953	1.40148	0.00344151	0.124179	0.272674	0.450587	783.12
9218-7_3	Fas, soluble	-0.482483	1.39715	-0.045502	0.135314	0.1881	0.358239	540.225
5035-7_1	TS	-0.479664	1.39442	-0.00967756	0.120856	0.302588	0.483064	869.032
6434-18_3	Amine oxidase	-0.477715	1.39254	-0.229769	0.183049	0.0264808	0.1049	76.0527
7189-55_3	CHST3	-0.474868	1.38979	0.0275762	0.117574	0.334317	0.51163	960.16
9353-8_3	LIPG	-0.473805	1.38877	-0.00929616	0.143457	0.1404	0.304553	403.228
7923-41_3	SEM4C	-0.471695	1.38674	-0.0889659	0.184877	0.0242791	0.100911	69.7296
6625-31_3	ATAD1	-0.468793	1.38395	0.00117272	0.145201	0.131571	0.293608	377.873
9237-54_3	Lysosomal acid phosphatase	-0.467139	1.38237	-0.117043	0.109555	0.420829	0.589283	1208.62
8822-163_3	RN219	-0.463767	1.37914	0.0148854	0.0691317	0.917351	0.951818	2634.63
9960-2_3	TBCD5	-0.46256	1.37798	-0.0563297	0.143581	0.139754	0.304538	401.373
7092-7_3	PDILT	-0.459591	1.37515	0.0177037	0.111757	0.395835	0.56975	1136.84
9063-9_3	Apo A-V	-0.455635	1.37139	-0.0510117	0.201953	0.0103516	0.0579527	29.7297
10638-1_3	TINF2	-0.453829	1.36967	0.0687015	0.1285	0.237015	0.413804	680.707
3078-1_2	PlGF	-0.453763	1.36961	0.0368731	0.17474	0.0388653	0.135568	111.621
7802-53_3	NSG1	-0.451943	1.36788	0.0285632	0.114001	0.371318	0.549421	1066.43
7795-14_3	NKG2E	-0.450426	1.36644	-0.145885	0.17499	0.0384305	0.1346	110.372
7742-11_3	RN148	-0.447844	1.364	-0.0496656	0.155422	0.0885188	0.228415	254.226
10626-116_3	SIA7C	-0.440508	1.35708	-0.0675047	0.1715	0.044921	0.149494	129.013
10723-41_3	WDR1	-0.433461	1.35047	-0.137059	0.242293	0.0010245	0.0138498	2.94236
2752-62_2	BMP-14	-0.432013	1.34911	-0.0805876	0.183299	0.0261705	0.104451	75.1617
2670-67_4	CK-MM	-0.43158	1.34871	-0.27522	0.365891	6.26843e-08	1.63663e-05	0.000180029
10073-22_3	TYDP1	-0.431249	1.3484	-0.00805789	0.133776	0.198386	0.370941	569.766
6359-50_3	AGO61	-0.427233	1.34465	-0.0978401	0.16157	0.0688346	0.196124	197.693
5689-1_3	DB112	-0.424965	1.34254	-0.104481	0.134981	0.190288	0.360256	546.508
8391-12_3	DB115	-0.423411	1.34109	0.0452118	0.102534	0.506157	0.666521	1453.68
10572-65_3	CST8	-0.420677	1.33856	0.0329854	0.0467387	0.998944	0.99969	2868.97
8891-7_3	CPVL	-0.415971	1.3342	-0.121633	0.162692	0.0656783	0.189336	188.628
3630-27_4	Nectin-like protein 1	-0.414826	1.33314	-0.0336813	0.101288	0.522091	0.676035	1499.45
7194-36_3	NPTN	-0.412051	1.33058	-0.0995883	0.142252	0.146771	0.313402	421.525
7180-114_3	IFN14	-0.410251	1.32892	-0.00144545	0.0879518	0.700345	0.806492	2011.39
4548-4_2	Fucosyltransferase 3	-0.409953	1.32864	-0.140321	0.235023	0.00160334	0.0182613	4.60478
6228-58_3	sperm acrosome associated 1	-0.407133	1.32605	-0.000387717	0.0651018	0.947328	0.968574	2720.72
10580-14_3	SFTA2	-0.406301	1.32528	0.0125847	0.0840465	0.752097	0.841786	2160.02
8947-268_3	HEG1	-0.405397	1.32445	-0.0804547	0.195305	0.0145552	0.072574	41.8026
10608-9_3	HIS1	-0.405347	1.32441	0.0706284	0.147653	0.119938	0.28095	344.461
8046-9_3	Galectin-1	-0.402333	1.32164	-0.0985479	0.164188	0.0616625	0.181079	177.095
10467-58_3	CTXN3	-0.39867	1.31829	-0.0230599	0.102202	0.510386	0.66858	1465.83
9955-40_3	RN148	-0.397459	1.31719	0.00463653	0.113876	0.372655	0.549982	1070.26
7100-31_3	CD2	-0.397289	1.31703	-0.410939	0.147611	0.120128	0.28095	345.007
3204-2_2	LKHA4	-0.396072	1.31592	-0.245835	0.285044	5.58358e-05	0.0019676	0.16036
8363-18_3	K132L	-0.394069	1.31409	0.0485914	0.107603	0.443733	0.610346	1274.4
9264-11_3	CATO	-0.39382	1.31387	-0.00795645	0.154715	0.0910562	0.233703	261.513
4184-43_3	4EBP2	-0.391768	1.312	-0.0153956	0.0709182	0.901693	0.943755	2589.66
3055-54_2	IL-4 sR	-0.391537	1.31179	-0.00286644	0.107478	0.445218	0.611802	1278.67
6037-6_3	WFD12	-0.391084	1.31138	0.0036915	0.0884504	0.69364	0.801019	1992.13
10562-42_3	NETO2	-0.389952	1.31035	-0.0696351	0.164437	0.0610141	0.18028	175.233
8085-10_3	FCRL2	-0.389246	1.30971	0.0844804	0.16963	0.0487748	0.157749	140.081
9070-1_3	CQ067	-0.387777	1.30838	-0.0247009	0.0802243	0.800553	0.873884	2299.19
2760-2_2	DRR1	-0.380733	1.302	0.137006	0.117948	0.330593	0.509095	949.463
4328-2_2	BOC	-0.376653	1.29833	-0.144571	0.221604	0.00353573	0.0305649	10.1546
8256-57_3	RANK	-0.376178	1.2979	-0.0023366	0.119194	0.318381	0.498663	914.391
5132-71_3	TCCR	-0.375966	1.29771	-0.043722	0.135604	0.186202	0.35632	534.773
4150-75_2	Plasmin	-0.374256	1.29617	0.0306266	0.162443	0.0663688	0.190421	190.611
7956-11_3	MOS1	-0.36989	1.29225	-0.320075	0.190278	0.0186923	0.0843167	53.6844
8931-124_3	G0S2	-0.369868	1.29223	-0.0318618	0.126797	0.250621	0.429464	719.782
8345-27_3	GPX7	-0.368988	1.29145	0.0272596	0.0972165	0.575424	0.716039	1652.62
8780-2_3	PCD10	-0.368427	1.29094	-0.125662	0.234774	0.00162775	0.0182613	4.6749
10432-3_3	K1644	-0.365499	1.28833	0.0640496	0.15081	0.106209	0.260935	305.034
8892-14_3	PEAR1	-0.360474	1.28385	0.023288	0.108101	0.437821	0.605403	1257.42
10336-3_3	CHIP	-0.359905	1.28334	-0.0611423	0.12339	0.279577	0.459351	802.945
7762-30_3	SNN	-0.359094	1.28262	-0.111835	0.0907354	0.662763	0.77851	1903.46
7892-132_3	K1467	-0.358668	1.28224	0.0820321	0.124304	0.271596	0.449322	780.022
4851-25_1	IL-1a	-0.355409	1.27935	0.00517063	0.0918155	0.648128	0.769183	1861.42
7097-8_3	CDY1	-0.354013	1.27811	-0.0341024	0.145326	0.130958	0.29338	376.113
7243-8_3	IFN-b	-0.35102	1.27546	-0.0440219	0.200249	0.0113086	0.0613954	32.4782
10000-28_3	CRBB2	-0.349425	1.27405	-0.0120366	0.0933527	0.627314	0.751312	1801.65
8817-29_3	CENPV	-0.348351	1.2731	-0.0113989	0.0845451	0.745589	0.836785	2141.33
7757-5_3	DQA2	-0.347913	1.27272	0.0216053	0.0796427	0.807658	0.879967	2319.59
2797-56_2	Apo B	-0.342526	1.26798	-0.198347	0.262443	0.000275716	0.00618639	0.791857
9787-23_3	COLEC12	-0.341536	1.2671	-0.0431351	0.169423	0.0492201	0.158298	141.36
3169-70_2	IDUA	-0.340955	1.2666	-0.158796	0.1656	0.0580648	0.17517	166.762
4913-78_1	HCC-4	-0.33917	1.26503	-0.198286	0.233112	0.00179958	0.0193333	5.16838
7796-10_3	CD79A	-0.337581	1.26364	-0.0602943	0.19946	0.0117786	0.0638264	33.828
9769-48_3	DNER	-0.337488	1.26355	-0.117413	0.168509	0.0512217	0.163273	147.109
6912-6_3	EFHA2	-0.336879	1.26302	0.0232474	0.124304	0.271596	0.449322	780.022
10037-98_3	SIG12	-0.336666	1.26283	0.0316398	0.124304	0.271596	0.449322	780.022
6578-29_3	TNMD	-0.333981	1.26049	0.0133597	0.130411	0.222417	0.396513	638.782
8021-59_3	RM14	-0.333055	1.25968	-0.0895047	0.139842	0.160209	0.327023	460.121
5947-90_3	Tpo	-0.331255	1.25811	-0.0155167	0.133735	0.19867	0.370989	570.581
9863-1_3	Tropomyosin 4	-0.331144	1.25801	0.058017	0.0992937	0.547991	0.694235	1573.83
9226-6_3	TMUB2	-0.326529	1.25399	-0.0309607	0.157125	0.0826423	0.21872	237.349
9368-64_3	LRTM1	-0.324343	1.25209	0.0564632	0.141961	0.148343	0.314653	426.04
10607-4_3	P4HTM	-0.32332	1.25121	0.0502591	0.0884088	0.694199	0.801342	1993.74
6281-51_3	SIA4B	-0.323126	1.25104	0.048491	0.0969672	0.578742	0.71799	1662.15
4866-59_2	TrkB	-0.321752	1.24985	-0.0652715	0.184047	0.0252589	0.104229	72.5436
9964-10_3	MYZAP	-0.321678	1.24978	0.0256273	0.0965933	0.583729	0.720133	1676.47
8484-24_3	Leptin	-0.321368	1.24951	-0.274706	0.191649	0.0174709	0.081227	50.1763
2942-50_2	Cytochrome c	-0.319607	1.24799	-0.123972	0.233901	0.00171596	0.0190703	4.92824
4931-59_1	TF	-0.319593	1.24798	-0.0691165	0.238263	0.0013154	0.0160078	3.77784
5346-24_3	CPNE1	-0.31799	1.24659	0.0344018	0.133735	0.19867	0.370989	570.581
5807-77_3	CD70	-0.316185	1.24503	0.0442827	0.205609	0.0085406	0.0517481	24.5286
9606-4_3	P210L	-0.313242	1.2425	0.0244676	0.106232	0.460212	0.627006	1321.73
2911-27_2	Midkine	-0.312365	1.24174	-0.00258043	0.0983797	0.56001	0.703258	1608.35
8798-29_3	GOLM1	-0.310566	1.24019	-0.067238	0.160615	0.0716243	0.201277	205.705
7066-199_4	F209B	-0.310427	1.24007	0.0491091	0.135771	0.185124	0.35632	531.676
6948-82_3	FIG4	-0.310159	1.23984	0.0905022	0.129373	0.230264	0.405468	661.318
8985-13_3	SRAC1	-0.308466	1.23839	-0.0156648	0.0857914	0.729177	0.827063	2094.2
9539-25_3	EMID2	-0.308436	1.23836	0.0987154	0.190278	0.0186923	0.0843167	53.6844
3000-66_1	MBL	-0.308207	1.23817	-0.365333	0.197424	0.0130731	0.0681414	37.5459
9999-1_3	IRF6	-0.306816	1.23697	-0.275869	0.311259	7.42534e-06	0.000516294	0.0213256
9532-5_3	WBP1L	-0.306383	1.2366	0.025136	0.0782717	0.824062	0.888737	2366.71
5089-11_3	IL-7 Ra	-0.305195	1.23559	-0.0304548	0.14865	0.115453	0.273342	331.582
5954-62_3	PTH	-0.303354	1.23401	-0.263987	0.21263	0.00584647	0.0412557	16.7911
8450-36_3	PACAP-38	-0.302853	1.23358	-0.0390775	0.0939344	0.619454	0.746881	1779.07
5481-16_3	RASA1	-0.30229	1.2331	-0.329084	0.350644	2.56757e-07	3.88108e-05	0.000737405
7939-1_3	CC055	-0.29975	1.23093	0.103944	0.232987	0.00181312	0.0193579	5.20728
8535-102_3	Dermokine	-0.299666	1.23086	-0.0839046	0.248733	0.000681207	0.0105181	1.95643
8059-1_3	Tpo	-0.296909	1.22851	-0.00461607	0.100166	0.536603	0.684943	1541.12
9439-454_3	CB082	-0.296899	1.2285	0.00167247	0.1656	0.0580648	0.17517	166.762
8219-14_3	ZG16	-0.295347	1.22718	-0.689222	0.157665	0.080849	0.217008	232.198
7210-25_3	Amyloid-like protein 1	-0.294486	1.22645	-0.40257	0.276651	0.000102595	0.00303767	0.294654
11081-1_3	GPDA	-0.293039	1.22522	-0.1797	0.148691	0.115269	0.273342	331.054
7903-18_3	VAMP3	-0.289497	1.22221	-0.0501539	0.117948	0.330593	0.509095	949.463
9383-24_3	CH3L2	-0.286744	1.21988	0.00551311	0.144371	0.135717	0.300062	389.78
9095-5_3	MTFR1	-0.285691	1.21899	-0.0430083	0.118155	0.328536	0.508381	943.555
3352-80_3	Carbonic anhydrase 6	-0.284468	1.21796	-0.349297	0.231616	0.00196847	0.0204835	5.65345
5870-23_2	BAD	-0.283349	1.21702	-0.00341886	0.141587	0.150384	0.317373	431.903
8945-7_3	F175B	-0.283213	1.2169	0.0345685	0.102451	0.507213	0.667605	1456.71
7197-2_3	DJC15	-0.278844	1.21322	0.0156669	0.105484	0.469332	0.634317	1347.92
3827-22_1	PAK6	-0.27884	1.21322	0.0353266	0.153677	0.0948981	0.240766	272.547
9037-1_3	STX18	-0.275842	1.2107	0.062196	0.176984	0.0351022	0.127697	100.814
8382-47_3	MAPK5	-0.275294	1.21024	-0.411639	0.207852	0.00757699	0.0487918	21.7611
6653-58_3	CD47	-0.274799	1.20983	0.0231796	0.0868301	0.715367	0.817546	2054.53
9504-19_3	RB27A	-0.273592	1.20881	0.0431794	0.0697964	0.911689	0.948341	2618.37
9028-5_3	PAPD1	-0.271657	1.20719	-0.0301304	0.175156	0.038143	0.134008	109.547
10339-48_3	NSE	-0.271079	1.20671	-0.171287	0.190569	0.018427	0.0843167	52.9225
7967-38_3	POTEM	-0.271068	1.2067	-0.0275858	0.121022	0.301039	0.481931	864.584
7251-64_3	C1QT3	-0.268934	1.20492	-0.168186	0.33548	9.8333e-07	0.000103519	0.00282412
9497-3_3	CV032	-0.268048	1.20418	0.0807087	0.148608	0.115637	0.273342	332.11
7038-45_3	SIA8D	-0.263757	1.2006	0.121755	0.211051	0.0063736	0.0434662	18.305
9182-3_3	sLRP1	-0.26196	1.19911	-0.0395493	0.101329	0.521557	0.675953	1497.91
3378-49_2	Kallikrein 7	-0.260792	1.19814	-0.204297	0.248567	0.000688511	0.0105181	1.9774
6915-2_3	C16L2	-0.2607	1.19806	-0.0687932	0.143457	0.1404	0.304553	403.228
2871-73_2	RAD51	-0.259604	1.19715	-0.087516	0.253635	0.000495721	0.0083258	1.42371
10917-40_3	GBGT2	-0.258232	1.19601	0.11516	0.2199	0.00389611	0.032528	11.1896
9288-7_3	FKBP7	-0.258	1.19582	-0.121505	0.179975	0.0305835	0.115949	87.8357
10358-33_3	Mcl-1	-0.257392	1.19532	-0.0426432	0.159202	0.0759238	0.209064	218.053
8355-80_3	ISM1	-0.257003	1.19499	-0.0806794	0.219236	0.00404569	0.0330092	11.6192
10044-12_3	WN10A	-0.256605	1.19466	0.0216068	0.0615704	0.967293	0.979572	2778.07
8089-173_3	NR4A1	-0.254854	1.19322	0.0264177	0.146739	0.124173	0.285528	356.625
7932-23_3	SYT8	-0.254024	1.19253	0.00524027	0.0847113	0.743413	0.835648	2135.08
2711-6_2	CNTFR alpha	-0.253412	1.19202	-0.126017	0.24757	0.000733904	0.0111522	2.10777
10665-30_3	HBG1	-0.253162	1.19182	0.00475173	0.09086	0.661075	0.778118	1898.61
9865-40_3	UBE2B	-0.252551	1.19131	-0.0839966	0.154508	0.091814	0.235407	263.69
7125-4_3	RIC3	-0.250993	1.19003	0.0117749	0.105401	0.470351	0.635096	1350.85
9287-6_3	SPRE	-0.249192	1.18854	-0.0629633	0.152514	0.0993608	0.249663	285.364
7083-74_3	MATN4	-0.248921	1.18832	-0.340239	0.254508	0.000468154	0.0081984	1.34454
8463-2_3	SOD3	-0.248098	1.18764	-0.105679	0.222975	0.00326825	0.0291503	9.38641
9772-153_3	NLGN2	-0.247874	1.18746	-0.0432747	0.265767	0.000219817	0.00548969	0.631314
6556-5_3	ENPP5	-0.247415	1.18708	-0.131711	0.216701	0.0046657	0.0368129	13.3999
8052-115_3	NLGN1	-0.247405	1.18707	-0.16974	0.22285	0.00329177	0.0292692	9.45396
5609-92_3	F19A5	-0.246127	1.18602	0.0174359	0.137308	0.175383	0.345709	503.699
10695-12_3	WF10B	-0.244614	1.18478	-0.0402478	0.172663	0.042659	0.143799	122.517
8973-23_3	FCRL4	-0.244116	1.18437	-0.40979	0.335064	1.01933e-06	0.000103519	0.00292751
8459-10_3	BMP-6	-0.242783	1.18327	-0.253859	0.278272	9.13547e-05	0.0027618	0.262371
6463-59_3	OX26	-0.242025	1.18265	0.0408509	0.145201	0.131571	0.293608	377.873
8255-34_3	MRVI1	-0.241801	1.18247	0.0206112	0.0915663	0.651506	0.770962	1871.12
4455-89_2	MFGM	-0.240981	1.1818	-0.102827	0.208683	0.00724599	0.0474043	20.8105
9170-24_3	IL-17	-0.240288	1.18123	0.028498	0.129622	0.228362	0.403107	655.856
9257-14_3	TACO1	-0.239335	1.18045	0.0791402	0.138637	0.167287	0.336213	480.449
8998-15_3	HS3S4	-0.238978	1.18016	-0.0359377	0.169132	0.0498496	0.159786	143.168
2714-78_2	EMAP-2	-0.238962	1.18014	0.0132553	0.109015	0.427096	0.595157	1226.62
5358-3_3	OMD	-0.238573	1.17982	-0.271826	0.184047	0.0252589	0.104229	72.5436
10440-26_3	ACAM	-0.237313	1.1788	-0.119632	0.254508	0.000468154	0.0081984	1.34454
9081-39_3	ZNT3	-0.235299	1.17715	-0.0997195	0.191982	0.0171857	0.0807813	49.3574
2762-30_2	FGF-19	-0.235237	1.1771	-0.117265	0.144287	0.136138	0.300298	390.988
10916-44_3	PLA2R	-0.23513	1.17701	-0.131307	0.190735	0.018277	0.0841958	52.4914
10361-25_3	OAS1	-0.234959	1.17687	0.0471122	0.11101	0.404222	0.574147	1160.93
5759-10_3	Ephrin-A3	-0.234926	1.17685	-0.0484828	0.216618	0.00468743	0.0368528	13.4623
9127-4_3	S26A5	-0.233605	1.17577	-0.0319937	0.140258	0.157825	0.325627	453.272
5725-1_3	OMD	-0.233259	1.17549	-0.178095	0.192563	0.0166967	0.0796561	47.953
5096-51_3	KI3L2	-0.233133	1.17538	0.0797888	0.174283	0.0396737	0.137115	113.943
7624-19_3	ANK2	-0.232596	1.17495	0.023331	0.0925218	0.63856	0.761289	1833.94
3898-5_2	PSD7	-0.230065	1.17289	0.0173469	0.125426	0.261984	0.44286	752.419
8885-6_3	CA2D3	-0.228862	1.17191	-0.256429	0.304113	1.30976e-05	0.000747255	0.0376162
2889-37_2	Cardiotrophin-1	-0.227556	1.17085	-0.0454727	0.212464	0.00590002	0.0413161	16.9449
3151-6_1	IL-2 sRa	-0.225906	1.16951	0.0487353	0.121479	0.296809	0.477369	852.436
8468-19_3	PSA	-0.225381	1.16909	-0.115945	0.104279	0.484215	0.648933	1390.66
8328-9_3	EKI1	-0.223178	1.1673	0.0736724	0.145742	0.128932	0.292926	370.293
3431-54_2	EphA1	-0.222873	1.16706	-0.264771	0.207354	0.00778215	0.0495573	22.3503
7863-50_3	PGRC1	-0.222777	1.16698	0.0200078	0.0677192	0.928719	0.957387	2667.28
4157-2_1	Thrombin	-0.222296	1.16659	0.0411972	0.0971334	0.57653	0.716483	1655.79
7069-9_4	TSNA1	-0.222149	1.16647	0.0108651	0.0725384	0.886316	0.934129	2545.5
7887-57_3	COX5B	-0.221486	1.16593	0.0512919	0.177025	0.0350357	0.127697	100.622
9478-69_3	KPRA	-0.220924	1.16548	0.0386334	0.123182	0.281414	0.460788	808.222
4963-19_1	ARP19	-0.220786	1.16537	0.0323944	0.120731	0.303753	0.484117	872.378
3173-49_2	ASAHL	-0.219934	1.16468	-0.17815	0.103822	0.489918	0.652013	1407.04
9937-7_3	CXA1	-0.2196	1.16441	-0.0174097	0.0896552	0.677382	0.786991	1945.44
5688-65_3	CBLN4	-0.218969	1.1639	-0.13293	0.159452	0.0751496	0.208084	215.83
8036-75_3	FSHB	-0.218257	1.16333	-0.0152562	0.117449	0.335565	0.511813	963.743
5030-52_1	SIRT2	-0.218024	1.16314	-0.190606	0.283506	6.25027e-05	0.0020873	0.179508
3196-6_2	HPLN1	-0.217806	1.16296	-0.116375	0.126838	0.250282	0.429397	718.81
7864-3_3	SIGL8	-0.216968	1.16229	0.00367406	0.0920233	0.645313	0.767428	1853.34
9350-3_3	FSTL4	-0.216285	1.16174	-0.0492564	0.188575	0.0203158	0.0898471	58.3471
6388-21_3	CC126	-0.214949	1.16066	-0.271426	0.297424	2.20148e-05	0.00110987	0.0632265
8019-73_3	STMN3	-0.214275	1.16012	0.0358919	0.0863731	0.721457	0.82158	2072.02
3893-55_2	Mesothelin	-0.21395	1.15986	-0.106168	0.245409	0.000842043	0.0120917	2.41835
9304-27_3	FSTL1	-0.213447	1.15946	-0.0664026	0.226921	0.00259889	0.025047	7.46401
4961-17_1	annexin II	-0.213044	1.15913	-0.126118	0.222684	0.00332338	0.0292783	9.54473
8315-5_3	DB119	-0.212322	1.15855	0.031365	0.124678	0.26834	0.447804	770.671
5716-49_3	CSAG1	-0.211885	1.1582	0.022405	0.146946	0.1232	0.285117	353.83
2813-11_2	ART	-0.211453	1.15785	-0.0557392	0.0937682	0.621699	0.748645	1785.52
3481-87_1	XPNPEP1	-0.210932	1.15744	-0.141436	0.190237	0.0187305	0.0843167	53.7941
2743-5_2	Sonic Hedgehog	-0.209938	1.15664	-0.203825	0.213128	0.00568848	0.0409457	16.3373
7262-191_3	CHSTE	-0.208856	1.15577	0.00655896	0.131367	0.215379	0.388548	618.568
6907-17_3	TMC5A	-0.208384	1.15539	0.059609	0.14516	0.131776	0.293608	378.461
9600-55_3	THS7A	-0.207676	1.15483	0.142488	0.202617	0.00999846	0.0573924	28.7156
9545-156_3	Granzyme K	-0.207038	1.15432	-0.231403	0.200665	0.011068	0.0605475	31.7874
9900-36_3	NFH	-0.206777	1.15411	-0.0526976	0.176942	0.0351689	0.127697	101.005
7839-99_3	F19A3	-0.206002	1.15349	0.0753139	0.0992106	0.549081	0.69439	1576.96
10030-8_3	MutY homolog	-0.205784	1.15331	-0.0570075	0.094973	0.605452	0.736492	1738.86
8072-19_3	MZT1	-0.205542	1.15312	0.0301077	0.114292	0.368212	0.547363	1057.5
5060-62_3	B7-H1	-0.20517	1.15282	-0.00560867	0.0710012	0.900932	0.943301	2587.48
7826-1_3	DCLK3	-0.204749	1.15249	-0.0689804	0.178521	0.0327118	0.12138	93.9483
4886-3_1	MCP-3	-0.204644	1.1524	0.112185	0.178521	0.0327118	0.12138	93.9483
10511-10_3	Collagen alpha-3(VI)	-0.204382	1.15219	-0.135976	0.128168	0.239625	0.416841	688.204
6606-61_3	KISS1	-0.203511	1.1515	0.00626715	0.0816784	0.782455	0.86166	2247.21
8011-96_3	PAPL	-0.20342	1.15142	-0.0487483	0.105858	0.464761	0.631108	1334.79
5457-5_2	COLEC12	-0.203263	1.1513	-0.157461	0.2199	0.00389611	0.032528	11.1896
8042-88_3	ISK9	-0.202928	1.15103	-0.174475	0.195762	0.0142233	0.0721722	40.8495
9603-9_3	IL22RA1	-0.202598	1.15077	-0.0553886	0.108184	0.43684	0.604629	1254.6
9340-17_3	FKB14	-0.202118	1.15039	0.0566343	0.135646	0.185932	0.35632	533.997
6936-7_3	PMEPA	-0.200989	1.14949	-0.184776	0.195596	0.0143432	0.0722698	41.1938
3806-55_1	EphA5	-0.200547	1.14913	-0.0419416	0.100956	0.526375	0.678523	1511.75
8864-59_3	CENPW	-0.199825	1.14856	0.0388356	0.118363	0.326487	0.50685	937.672
2765-4_3	GDF-11	-0.199357	1.14819	-0.200984	0.245617	0.00083103	0.0120917	2.38672
5076-53_2	EPHAA	-0.199182	1.14805	0.0306626	0.081263	0.787672	0.865415	2262.19
10560-1_3	ITM2C	-0.19908	1.14797	-0.0170793	0.133943	0.197254	0.370512	566.513
8353-15_3	SCN2B	-0.198651	1.14762	-0.135526	0.278521	8.97328e-05	0.00274162	0.257713
3042-7_2	Myoglobin	-0.198403	1.14743	-0.0394485	0.101953	0.513567	0.669526	1474.96
10631-9_3	PGRC2	-0.198309	1.14735	-0.0136828	0.131325	0.215681	0.388721	619.437
9930-48_3	GABR2	-0.197985	1.1471	-0.0399771	0.101329	0.521557	0.675953	1497.91
8974-172_3	COFA1	-0.197337	1.14658	-0.218724	0.369672	4.37812e-08	1.25739e-05	0.000125739
10889-2_3	MRAP2	-0.197195	1.14647	-0.0742785	0.102243	0.509856	0.66858	1464.31
9486-13_3	DB125	-0.196746	1.14611	-0.0164548	0.114125	0.369985	0.548296	1062.6
6048-4_3	SIG10	-0.194378	1.14423	-0.00868361	0.0936851	0.622821	0.749055	1788.74
10832-24_3	B4GT6	-0.194071	1.14399	-0.117749	0.231948	0.00192971	0.020429	5.54214
10049-112_3	TERF1	-0.193815	1.14378	0.071425	0.224553	0.00298341	0.0272012	8.56837
5864-10_3	aldolase A	-0.193578	1.1436	-0.113814	0.210968	0.00640251	0.0434662	18.388
11513-92_3	CD38	-0.193184	1.14328	-0.0168632	0.0954715	0.59875	0.732997	1719.61
9893-27_3	Ornithine decarboxylase antizyme	-0.191939	1.1423	0.0465862	0.125135	0.264443	0.4444	759.479
4550-3_2	FYN	-0.19135	1.14183	0.0245501	0.112381	0.388927	0.561589	1117
8043-153_3	COMP	-0.191116	1.14165	-0.194129	0.281762	7.09879e-05	0.00234342	0.203877
2853-68_2	CHK1	-0.191072	1.14161	-0.0290534	0.172954	0.0421092	0.143145	120.938
4304-18_2	transcription factor MLR1, isoform CRA_b	-0.190631	1.14126	0.00522149	0.10727	0.447699	0.614036	1285.79
5695-5_3	SPLC2	-0.189925	1.1407	0.0154951	0.0811383	0.789231	0.866133	2266.67
2418-55_9	Apo E	-0.189339	1.14024	-0.206153	0.266057	0.000215473	0.0054284	0.618837
8429-16_3	AXIN2	-0.18921	1.14014	0.287617	0.285251	5.49886e-05	0.0019676	0.157927
6377-54_3	LYZL2	-0.188131	1.13929	0.00325596	0.11936	0.316777	0.497965	909.783
5029-3_1	SEPR	-0.188004	1.13919	-0.159652	0.23872	0.00127891	0.0159531	3.67304
4541-49_2	CDON	-0.187979	1.13917	-0.129949	0.221853	0.00348564	0.0305206	10.0108
4774-62_3	FAM107B	-0.187345	1.13867	0.0342786	0.147113	0.122426	0.284702	351.607
4314-12_2	XTP3A	-0.187076	1.13845	-0.181213	0.256003	0.00042422	0.0077299	1.21836
8876-51_3	NRX2B	-0.186893	1.13831	0.0352474	0.121437	0.297192	0.477369	853.535
4909-68_1	Galectin-8	-0.186766	1.13821	0.0241689	0.160615	0.0716243	0.201277	205.705
7785-1_3	Ephrin-B3	-0.185469	1.13719	-0.111752	0.169963	0.0480695	0.157239	138.055
9080-1_3	CO6A2	-0.185302	1.13705	0.00980116	0.0656419	0.943753	0.965951	2710.46
9906-21_3	TICN3	-0.184568	1.13648	-0.0594397	0.209223	0.00703796	0.046462	20.213
7861-9_3	ROR2	-0.184436	1.13637	0.0238694	0.111425	0.399549	0.570899	1147.51
4407-10_1	MSP	-0.184153	1.13615	-0.347443	0.201122	0.0108088	0.0601608	31.043
8814-33_3	SAPL1	-0.184109	1.13611	-0.195901	0.262318	0.000278054	0.00619047	0.79857
9832-33_3	HGD	-0.183866	1.13592	-0.00902628	0.122808	0.284744	0.463413	817.784
3041-55_2	MRC2	-0.183098	1.13532	-0.143168	0.228625	0.00235123	0.023447	6.75272
6407-63_3	LAD1	-0.182834	1.13511	0.170943	0.173037	0.0419532	0.143145	120.49
8080-24_3	PSMP	-0.182453	1.13481	-0.119713	0.202119	0.0102623	0.0575649	29.4732
10462-14_3	INSL5	-0.182202	1.13461	-0.0922977	0.133195	0.20239	0.374526	581.264
10900-272_3	STMN2	-0.181836	1.13433	-0.0235452	0.0629414	0.96024	0.977253	2757.81
9728-4_3	CIP1	-0.181041	1.1337	-0.0196335	0.0898214	0.675135	0.786322	1938.99
9997-12_3	UBXN4	-0.180513	1.13329	-0.174387	0.255588	0.000436018	0.0077299	1.25224
8484-8_3	Leptin	-0.180449	1.13324	-0.146364	0.177981	0.0335349	0.123319	96.3122
4160-49_1	MMP-2	-0.179958	1.13285	-0.12749	0.263149	0.000262818	0.00608722	0.754815
3449-58_2	Kallistatin	-0.179191	1.13225	-0.0945494	0.333236	1.19341e-06	0.000114249	0.00342747
10842-7_3	GCNT4	-0.179091	1.13217	0.00228282	0.0751558	0.859299	0.916076	2467.91
9008-6_3	TMG1	-0.178826	1.13196	0.0306657	0.0850852	0.738501	0.833967	2120.98
10902-53_3	APRV1	-0.17862	1.1318	-0.125382	0.180515	0.0298245	0.11482	85.6561
9282-12_3	CRIS2	-0.178407	1.13163	-0.18923	0.256211	0.000418435	0.0077299	1.20174
3707-12_2	Albumin	-0.178036	1.13134	-0.0942384	0.290694	3.66926e-05	0.00158543	0.105381
6581-50_3	Gc-Globulin, Mixed Type	-0.177668	1.13105	-0.0131754	0.102119	0.511445	0.66858	1468.87
8005-1_3	MXRA7	-0.177459	1.13089	-0.158093	0.221562	0.00354414	0.0305649	10.1788
10354-57_3	STAT3	-0.176756	1.13034	0.011541	0.094973	0.605452	0.736492	1738.86
9885-41_3	RAP2A	-0.176748	1.13033	-0.159709	0.105484	0.469332	0.634317	1347.92
4145-58_2	Neurotrophin-3	-0.176261	1.12995	-0.0379528	0.119236	0.31798	0.498663	913.238
2773-50_2	IL-10	-0.175959	1.12972	0.0230472	0.117865	0.331418	0.509274	951.833
3022-4_2	CTLA-4	-0.175905	1.12967	-0.0321714	0.0829663	0.766065	0.851118	2200.14
7139-14_3	SLIK4	-0.175566	1.12941	-0.110611	0.204445	0.00908291	0.0542331	26.0861
4693-72_2	3HIDH	-0.175347	1.12924	-0.0757022	0.165974	0.0571432	0.172935	164.115
3499-77_2	IL-17B	-0.175324	1.12922	0.0653553	0.200457	0.0111877	0.0609699	32.1311
8390-25_3	CX7A1	-0.174244	1.12837	-0.0370885	0.107312	0.447202	0.613648	1284.36
3198-4_1	IDS	-0.173951	1.12814	-0.144539	0.237017	0.00141991	0.0168512	4.07799
2848-2_2	WIF-1	-0.172304	1.12686	-0.0101095	0.211508	0.00621671	0.0431266	17.8544
9896-21_3	FOXGB	-0.17196	1.12659	-0.0274866	0.0810553	0.790268	0.866609	2269.65
5456-59_2	CNDP1	-0.171501	1.12623	-0.142804	0.174408	0.0394518	0.136513	113.305
5110-84_3	NRX1B	-0.171452	1.12619	-0.0675392	0.171292	0.0453358	0.150005	130.204
7881-244_3	PAR16	-0.169815	1.12491	0.00417025	0.0687578	0.920449	0.954687	2643.53
8899-75_3	UD18	-0.169489	1.12466	-0.0055567	0.0909846	0.659387	0.777405	1893.76
8290-1_3	VAMP5	-0.16932	1.12453	0.0475566	0.0993768	0.546903	0.693775	1570.71
3303-23_2	Cystatin M	-0.169049	1.12432	-0.181728	0.223349	0.00319861	0.0288453	9.1864
8060-7_3	NRG2	-0.169047	1.12432	0.0571584	0.130494	0.221798	0.396207	637.005
9322-15_3	RCN1	-0.168732	1.12407	-0.142222	0.209182	0.00705376	0.046462	20.2584
5360-9_2	PKB beta	-0.168238	1.12369	-0.206951	0.314541	5.69628e-06	0.000408993	0.0163597
3343-1_4	Aminoacylase-1	-0.166653	1.12245	-0.0838452	0.124595	0.269053	0.447953	772.719
2705-5_2	TECK	-0.16658	1.12239	-0.271679	0.199252	0.0119051	0.0640291	34.1915
6597-24_3	TM157	-0.166563	1.12238	0.0151628	0.0918155	0.648128	0.769183	1861.42
3415-61_2	BSP	-0.165978	1.12193	-0.0233101	0.102285	0.509327	0.66858	1462.79
9005-16_3	PLXA1	-0.165785	1.12178	0.0163068	0.113419	0.377581	0.55525	1084.41
4959-2_1	AGR2	-0.165541	1.12159	0.109481	0.243914	0.000925454	0.0129654	2.6579
5337-64_3	B7-2	-0.164916	1.1211	0.0611508	0.128334	0.238317	0.41532	684.448
7918-114_3	Amylase, alpha 1A	-0.164881	1.12107	-0.216868	0.183382	0.0260678	0.104451	74.8667
9436-2_3	ID-1	-0.164572	1.12083	-0.0021643	0.0794765	0.809672	0.880492	2325.38
3799-11_2	Carbonic anhydrase III	-0.163819	1.12025	-0.200942	0.214458	0.00528608	0.0386301	15.1816
8842-16_3	GRM1C	-0.163649	1.12012	0.00306213	0.144121	0.136982	0.301234	393.411
5138-50_3	TWEAKR	-0.163644	1.12011	0.0680345	0.24865	0.00068485	0.0105181	1.96689
9253-52_3	BGAT	-0.163315	1.11986	0.126969	0.144952	0.132804	0.295212	381.414
8769-30_3	TXD11	-0.163289	1.11984	0.0523937	0.133361	0.20124	0.373119	577.961
7231-37_3	TM11A	-0.162726	1.1194	-0.0670536	0.224553	0.00298341	0.0272012	8.56837
7219-152_3	LICH	-0.162685	1.11937	-0.139443	0.238596	0.00128877	0.0159531	3.70135
11094-104_3	LPPL	-0.162588	1.11929	-0.0392473	0.146822	0.123783	0.285528	355.505
9847-21_3	TGIF2	-0.162562	1.11927	-0.0246062	0.0570004	0.984764	0.990281	2828.24
6557-50_3	LRC15	-0.161914	1.11877	-0.132693	0.163066	0.064654	0.188897	185.686
8878-48_3	YTDC1	-0.161851	1.11872	0.0395111	0.110843	0.4061	0.574824	1166.32
2937-10_2	Apo E3	-0.161057	1.11811	-0.154761	0.287038	4.81912e-05	0.00181973	0.138405
3607-71_1	DKK3	-0.160812	1.11792	-0.157647	0.242459	0.0010139	0.0138498	2.91192
9927-96_3	TENS4	-0.160656	1.11779	0.0722798	0.179809	0.0308204	0.116011	88.5161
2578-67_2	MCP-1	-0.160579	1.11774	-0.026974	0.101745	0.516225	0.671466	1482.6
10704-91_3	LRMP	-0.159588	1.11697	0.145939	0.174699	0.0389382	0.135568	111.831
8388-24_3	Spastin	-0.159049	1.11655	0.00805916	0.0759867	0.850207	0.909082	2441.79
3837-6_2	ZAP70	-0.158383	1.11604	0.081744	0.138388	0.168782	0.337329	484.742
8982-65_3	TSP3	-0.158122	1.11583	-0.146909	0.189074	0.0198281	0.0885636	56.9464
4880-21_1	GDF2	-0.157797	1.11558	-0.0319512	0.14865	0.115453	0.273342	331.582
10710-23_3	ZPBP2	-0.157425	1.11529	0.00703623	0.122767	0.285115	0.463413	818.851
9377-25_3	SCF	-0.157148	1.11508	-0.175031	0.268093	0.000187259	0.00493402	0.537809
4468-21_2	SPHK2	-0.156762	1.11478	-0.0331118	0.152264	0.10034	0.251024	288.175
9837-60_3	NAD(P)H dehydrogenase	-0.156329	1.11445	-0.120135	0.126797	0.250621	0.429464	719.782
10008-43_3	GUC1A	-0.156246	1.11438	-0.0305596	0.0835895	0.758029	0.846117	2177.06
6234-74_3	VITRN	-0.156094	1.11427	-0.108658	0.195347	0.0145248	0.072574	41.7151
5731-1_3	ISK6	-0.156074	1.11425	-0.1036	0.126464	0.253341	0.432321	727.597
3708-62_1	a2-Macroglobulin	-0.155979	1.11418	-0.096507	0.151059	0.105183	0.259748	302.087
5825-49_3	IFN-g R1	-0.155807	1.11404	0.0390756	0.126838	0.250282	0.429397	718.81
3820-68_2	MAPK2	-0.155663	1.11393	0.0650843	0.127794	0.242588	0.419453	696.712
10671-67_3	CALY	-0.154626	1.11313	0.0290955	0.118529	0.324855	0.505855	932.984
6214-84_3	IFNA8	-0.154455	1.113	0.0494244	0.14678	0.123978	0.285528	356.065
10885-36_3	CF089	-0.154185	1.11279	-0.036509	0.124553	0.26941	0.448028	773.745
6324-11_3	DNSL2	-0.153686	1.11241	-0.152533	0.303947	1.32695e-05	0.000747255	0.03811
7155-46_3	C4b-binding protein beta chain	-0.153066	1.11193	0.035888	0.105276	0.471882	0.635967	1355.25
8773-172_3	EMIL3	-0.152534	1.11152	-0.282905	0.248774	0.000679392	0.0105181	1.95121
3521-16_2	TSH	-0.151999	1.11111	-0.0610958	0.118529	0.324855	0.505855	932.984
2834-54_1	kallikrein 8	-0.151534	1.11075	-0.168276	0.226672	0.00263709	0.0250786	7.57373
2826-53_2	EDA	-0.151307	1.11058	-0.0627722	0.235064	0.0015993	0.0182613	4.59319
9851-9_3	FABPA	-0.150123	1.10966	-0.140566	0.139967	0.159491	0.327023	458.058
8396-42_3	FAAH2	-0.15002	1.10958	-0.123563	0.219651	0.0039516	0.0326889	11.349
7116-31_3	OSCAR	-0.149698	1.10934	0.0391461	0.153926	0.093964	0.239212	269.864
10928-7_3	IL-1F6	-0.149345	1.10907	-0.0418118	0.140715	0.155234	0.323771	445.833
10455-196_3	IL-31	-0.149088	1.10887	-0.223969	0.202368	0.0101296	0.0573924	29.0922
10442-1_3	TM190	-0.148685	1.10856	0.0200396	0.0897798	0.675697	0.786322	1940.6
3222-11_2	Semaphorin 3A	-0.14854	1.10845	0.00826161	0.0642709	0.952556	0.971669	2735.74
8272-22_3	DHB7	-0.147526	1.10767	-0.0108597	0.0918571	0.647565	0.769151	1859.81
10563-13_3	LYSM3	-0.146597	1.10696	-0.023031	0.193187	0.0161866	0.0774801	46.488
4429-51_2	CHST6	-0.146155	1.10662	0.0166779	0.0962194	0.588726	0.725363	1690.82
3091-70_2	Aurora kinase A	-0.146085	1.10656	0.0066809	0.0941421	0.61665	0.746469	1771.02
9173-21_3	PGM1	-0.145636	1.10622	0.139622	0.221521	0.00355257	0.0305649	10.203
7809-22_3	SPAT9	-0.145063	1.10578	0.155424	0.181803	0.0280814	0.10933	80.6498
10447-18_3	PABP3	-0.143869	1.10486	-0.126377	0.286872	4.87881e-05	0.00181973	0.140119
2630-12_2	IL-1 R AcP	-0.143036	1.10423	-0.140357	0.164603	0.0605851	0.179752	174
4330-4_2	PSA	-0.14294	1.10415	-0.0447453	0.0810553	0.790268	0.866609	2269.65
3289-19_2	Carbonic Anhydrase X	-0.14275	1.10401	-0.0471263	0.214749	0.00520161	0.0386301	14.939
3459-49_2	PDGF Rb	-0.142579	1.10388	-0.106194	0.123722	0.276655	0.456378	794.554
9023-9_3	CD34	-0.141947	1.10339	-0.0202554	0.120025	0.310415	0.491732	891.511
6965-19_3	CNTP2	-0.141802	1.10328	-0.143223	0.200748	0.0110205	0.0605475	31.6509
4238-4_2	LIN7B	-0.141625	1.10315	-0.0917339	0.214666	0.00522562	0.0386301	15.008
6219-14_3	PDZ11	-0.141436	1.103	0.0433632	0.126007	0.257118	0.435917	738.443
7018-10_3	TSR3	-0.140364	1.10218	0.0260735	0.105983	0.463242	0.629939	1330.43
9297-12_3	B3GN8	-0.140289	1.10213	-0.147384	0.206356	0.00820769	0.0513738	23.5725
3175-51_5	ATS13	-0.140009	1.10191	-0.134542	0.199169	0.0119561	0.0640633	34.3379
4834-61_2	Epithelial cell kinase	-0.139661	1.10165	-0.0659985	0.192522	0.0167312	0.0796884	48.0521
6049-64_3	PTPRS	-0.139491	1.10152	-0.0874277	0.261404	0.000295773	0.00653432	0.849461
10977-55_3	UCMA	-0.139252	1.10133	0.107745	0.121437	0.297192	0.477369	853.535
6103-70_3	FCRL5	-0.13911	1.10123	-0.0349854	0.151849	0.101988	0.253602	292.911
3309-2_2	FCG2A/B	-0.138614	1.10085	-0.00891411	0.0926049	0.637435	0.760579	1830.71
8253-2_3	PMGT1	-0.138396	1.10068	0.0467109	0.149398	0.112181	0.269817	322.185
2938-55_2	Apo E4	-0.138211	1.10054	-0.0930791	0.230245	0.0021361	0.0219322	6.13487
2973-15_2	CD36 ANTIGEN	-0.137906	1.10031	-0.235216	0.266597	0.000207619	0.00535447	0.596282
2975-19_2	CTGF	-0.137778	1.10021	0.00458375	0.105567	0.468315	0.634135	1345
3823-9_1	MATK	-0.137665	1.10012	-0.000326808	0.110843	0.4061	0.574824	1166.32
8385-248_3	HGFA	-0.136222	1.09902	-0.162231	0.185168	0.0239442	0.100685	68.7678
5615-62_3	F172A	-0.136075	1.09891	0.0411562	0.145451	0.130348	0.292926	374.359
6918-183_3	CCKN	-0.135464	1.09845	-0.0773586	0.138139	0.170288	0.338688	489.066
3340-53_1	TSP4	-0.135387	1.09839	-0.109637	0.14732	0.121464	0.282923	348.844
9231-23_3	IMPA3	-0.135324	1.09834	-0.17314	0.271583	0.000146852	0.00398784	0.421758
8340-9_3	DB110	-0.135271	1.0983	-0.0865111	0.234815	0.00162366	0.0182613	4.66315
9118-7_3	PSD2	-0.134969	1.09807	-0.138379	0.143249	0.141482	0.305746	406.336
9053-16_3	CRIP2	-0.134338	1.09759	0.0684773	0.206066	0.00833573	0.0513738	23.9402
4556-10_2	IL-34	-0.133789	1.09717	-0.0471018	0.15941	0.0752782	0.208084	216.199
3290-50_2	CD109	-0.133446	1.09691	-0.165846	0.192563	0.0166967	0.0796561	47.953
10554-23_3	BGAL	-0.133368	1.09685	-0.0178736	0.114167	0.369541	0.548296	1061.32
10558-26_3	PCDH9	-0.133275	1.09678	-0.113178	0.197715	0.0128806	0.0678774	36.9932
9984-12_3	YIPF6	-0.132958	1.09654	-0.00612025	0.126049	0.256773	0.435589	737.452
8055-33_3	IDD	-0.132947	1.09653	0.0439377	0.133153	0.202678	0.374628	582.092
6991-24_3	FUT9	-0.132735	1.09637	-0.00482937	0.0960116	0.591507	0.727541	1698.81
8923-94_3	GLTL1	-0.131304	1.09528	-0.192119	0.328002	1.86553e-06	0.000157583	0.00535781
5223-59_3	GCKR	-0.131235	1.09523	0.0309246	0.162235	0.066949	0.191702	192.277
3509-1_1	MIP-5	-0.131143	1.09516	-0.0703893	0.167761	0.0529113	0.164638	151.961
4903-72_1	Calcineurin	-0.130803	1.0949	-0.0674944	0.21317	0.0056755	0.0409457	16.3
9581-4_3	PRP6	-0.129638	1.09402	-0.0100739	0.128002	0.240939	0.417356	691.976
3389-7_2	PCI	-0.129205	1.09369	-0.0868787	0.288907	4.19387e-05	0.00167572	0.120448
8933-84_3	MEF2C	-0.128377	1.09306	0.0250597	0.168342	0.0515931	0.163471	148.175
8296-117_3	KDEL2	-0.128266	1.09298	-0.0910152	0.162858	0.0652213	0.189336	187.316
2686-67_2	IGFBP-6	-0.12823	1.09295	-0.171443	0.244163	0.000911036	0.012826	2.61649
10512-13_3	IL3RB	-0.12816	1.0929	0.165127	0.221521	0.00355257	0.0305649	10.203
2558-51_3	b-Endorphin	-0.126992	1.09201	-0.0120029	0.083091	0.764463	0.850654	2195.54
8261-51_3	STOM	-0.126549	1.09168	-0.0013361	0.110469	0.410344	0.57912	1178.51
5016-61_2	PARK7	-0.126362	1.09154	0.00198468	0.115621	0.354224	0.532634	1017.33
7015-8_3	LIRB5	-0.126113	1.09135	-0.196002	0.176402	0.0360458	0.128049	103.524
5726-49_3	SG11A	-0.126037	1.09129	-0.0759042	0.176361	0.0361141	0.128049	103.72
5476-66_3	PKC-G	-0.126035	1.09129	0.0648474	0.136602	0.179807	0.349632	516.406
5483-1_3	RGMA	-0.125499	1.09088	-0.0909607	0.214998	0.00513019	0.0386301	14.7339
6382-17_3	MANBA	-0.125459	1.09085	-0.122664	0.21479	0.00518964	0.0386301	14.9047
8285-64_3	PACA	-0.125209	1.09067	0.0745035	0.185044	0.0240872	0.100911	69.1785
8646-61_3	LRRT4	-0.125088	1.09057	-0.0483763	0.210968	0.00640251	0.0434662	18.388
4124-24_2	HSP 70	-0.124626	1.09023	-0.132794	0.247113	0.000755632	0.011303	2.17018
5843-60_3	NG36	-0.124531	1.09015	-0.0878918	0.202327	0.0101516	0.0573924	29.1554
8376-25_4	LSHB	-0.124524	1.09015	-0.0152556	0.114084	0.370429	0.548671	1063.87
3358-51_2	CDK5/p35	-0.12406	1.0898	-0.058296	0.199003	0.0120586	0.0643726	34.6324
8035-6_3	CA198	-0.123569	1.08943	0.0851219	0.137391	0.174868	0.345406	502.22
2615-60_2	Ephrin-A5	-0.123453	1.08934	-0.137061	0.257748	0.000377872	0.00750604	1.08525
3326-58_2	Nectin-like protein 2	-0.123302	1.08923	-0.105207	0.21263	0.00584647	0.0412557	16.7911
9303-9_3	B7-H2	-0.12317	1.08913	-0.141259	0.164603	0.0605851	0.179752	174
9508-104_3	COLQ	-0.122886	1.08891	0.0168093	0.126091	0.256428	0.435519	736.462
3853-56_1	MDHC	-0.122609	1.0887	-0.121473	0.23307	0.00180408	0.0193333	5.18132
3200-49_2	kallikrein 13	-0.122469	1.0886	-0.0662724	0.170046	0.0478945	0.156845	137.553
7183-102_3	TD26	-0.122382	1.08853	0.0127591	0.110636	0.408455	0.577304	1173.08
8297-8_3	DJC10	-0.121573	1.08792	0.0241919	0.114915	0.361611	0.54091	1038.55
9445-44_3	CS018	-0.121065	1.08754	0.0591754	0.167844	0.0527213	0.164403	151.415
10040-63_3	P73L	-0.120815	1.08735	-0.0127834	0.0600332	0.974176	0.983076	2797.83
6925-26_3	SNX8	-0.1208	1.08734	-0.0289663	0.0782717	0.824062	0.888737	2366.71
4133-54_2	Granzyme B	-0.120603	1.08719	-0.0132533	0.0968425	0.580403	0.718499	1666.92
9046-46_3	LPPRC	-0.120592	1.08718	-0.0451747	0.143623	0.139539	0.304538	400.756
4498-62_2	NCAM-120	-0.120417	1.08705	-0.0322909	0.175114	0.0382147	0.134008	109.753
5491-12_3	Testican-2	-0.120214	1.0869	-0.162108	0.259369	0.000339142	0.00708289	0.974016
10655-43_3	CLPB	-0.120009	1.08674	0.020035	0.0770253	0.838521	0.900611	2408.23
3360-50_4	Chk2	-0.11996	1.08671	-0.0345511	0.094059	0.617771	0.746469	1774.24
5680-54_3	OBP2B	-0.119889	1.08665	-0.135827	0.0939759	0.618893	0.746832	1777.46
5470-69_2	MED-1	-0.11987	1.08664	-0.151092	0.288949	4.18089e-05	0.00167572	0.120075
8016-19_3	DNJC4	-0.119842	1.08662	0.017449	0.119319	0.317177	0.498322	910.933
9731-29_3	SCAR3	-0.119828	1.0866	0.0119636	0.0916078	0.650943	0.770613	1869.51
8949-3_3	NGF R	-0.119701	1.08651	-0.043426	0.116161	0.348641	0.526722	1001.3
7898-29_3	MDM1	-0.119395	1.08628	-0.0352692	0.1199	0.311601	0.493339	894.917
2683-1_2	iC3b	-0.119388	1.08627	0.0142654	0.0902368	0.669514	0.782598	1922.84
10428-1_3	KI2S2	-0.119307	1.08621	0.0205565	0.0936435	0.623383	0.749416	1790.35
3400-49_2	TBK1	-0.119269	1.08618	-0.024985	0.108641	0.431465	0.599501	1239.17
6963-82_3	SELPL	-0.119122	1.08607	-0.07624	0.162858	0.0652213	0.189336	187.316
5601-2_3	PGRP-L	-0.11895	1.08594	-0.139572	0.200789	0.0109968	0.0605475	31.5828
10938-13_3	sLFA-3	-0.118556	1.08565	-0.0475764	0.110012	0.415567	0.585628	1193.51
2575-5_5	Leptin	-0.11815	1.08534	-0.0557026	0.129539	0.228995	0.403976	657.673
5939-42_3	TWEAK	-0.117986	1.08522	-0.0418549	0.164271	0.0614458	0.180812	176.472
7935-26_3	LARGE	-0.117667	1.08498	-0.10864	0.183174	0.0263252	0.104573	75.606
3489-9_2	CNTF	-0.117259	1.08467	0.00853223	0.0864146	0.720904	0.82158	2070.44
5617-41_3	NPFF	-0.117246	1.08466	-0.083049	0.197715	0.0128806	0.0678774	36.9932
3534-14_2	CD40 ligand, soluble	-0.117172	1.08461	-0.0110883	0.134649	0.192496	0.363477	552.849
10025-1_3	DLDH	-0.117132	1.08458	-0.133582	0.214333	0.00532267	0.0387806	15.2867
9887-40_3	RBBP6	-0.116918	1.08442	0.0350896	0.12634	0.254367	0.43253	730.543
2753-2_2	C1q	-0.116793	1.08432	-0.0637133	0.200665	0.011068	0.0605475	31.7874
6468-37_3	TKN4	-0.116658	1.08422	-0.027938	0.19327	0.0161197	0.0772885	46.2958
9388-18_3	MCEE	-0.116641	1.08421	0.0137891	0.111591	0.39769	0.570512	1142.16
8828-21_3	ESRP1	-0.116528	1.08412	0.0919094	0.302202	1.52103e-05	0.000832277	0.043684
10978-39_3	SOM2	-0.116476	1.08408	-0.299339	0.107852	0.440772	0.607728	1265.9
2750-3_2	Apo A-I	-0.116195	1.08387	-0.0767504	0.214167	0.00537181	0.0388611	15.4278
9337-43_3	TKN1	-0.115361	1.08325	0.0175285	0.113918	0.372209	0.549889	1068.98
9326-33_3	ITI heavy chain H2	-0.11535	1.08324	-0.0713765	0.223515	0.0031681	0.0287936	9.09878
3379-29_1	KPCI	-0.115338	1.08323	0.0784898	0.180307	0.0301144	0.115165	86.4887
6390-18_3	NPS	-0.114858	1.08287	-0.0887193	0.304155	1.30549e-05	0.000747255	0.0374937
9369-174_3	NGL1	-0.114812	1.08283	-0.0688571	0.183465	0.0259654	0.104451	74.5727
10630-5_3	HTAI2	-0.11407	1.08228	-0.0351698	0.182094	0.0277005	0.10913	79.5557
2590-69_4	ROR1	-0.113913	1.08216	-0.0319874	0.152971	0.0975872	0.247152	280.271
6549-60_3	VTM2L	-0.113519	1.08186	0.0282513	0.102243	0.509856	0.66858	1464.31
5643-2_3	LCN8	-0.113196	1.08162	-0.0633538	0.140091	0.158775	0.326649	456.002
9547-29_3	EMID1	-0.112816	1.08134	0.013212	0.114042	0.370874	0.549046	1065.15
4968-50_1	CAPG	-0.112736	1.08128	0.143133	0.169796	0.048421	0.157492	139.065
3814-63_1	IL-11 RA	-0.11268	1.08124	-0.116387	0.143872	0.138255	0.303338	397.07
8845-2_3	ATS3	-0.112556	1.08114	-0.0579742	0.193644	0.0158215	0.0769153	45.4394
8094-20_3	CISD2	-0.112385	1.08101	0.043064	0.104321	0.483698	0.648543	1389.18
9004-24_3	CR001	-0.112147	1.08084	-0.196849	0.181886	0.0279721	0.1093	80.3359
6923-1_3	PLOD2	-0.11201	1.08073	-0.0821196	0.114541	0.365563	0.545117	1049.9
5620-13_3	AMD	-0.111969	1.0807	-0.113056	0.295305	2.58886e-05	0.00121889	0.074352
9886-28_3	XRCC4	-0.110325	1.07947	0.0534077	0.0769007	0.839941	0.901125	2412.31
6966-144_3	STX1B	-0.109903	1.07916	0.110674	0.209472	0.00694379	0.0461633	19.9426
9459-7_3	Fas, soluble	-0.10965	1.07897	-0.161066	0.202659	0.00997676	0.0573924	28.6532
7846-44_3	PSG11	-0.109554	1.07889	-0.0222369	0.0955962	0.597077	0.731884	1714.8
9269-7_3	Biotinidase	-0.109163	1.0786	-0.14753	0.292189	3.27879e-05	0.00148548	0.0941669
3314-74_2	GFRa-1	-0.108895	1.0784	-0.00285414	0.14354	0.139969	0.304538	401.99
8772-5_3	EFNB2	-0.10885	1.07837	0.0525905	0.20403	0.00928404	0.0546389	26.6638
5312-49_3	Apo E2	-0.108792	1.07832	-0.0728713	0.259036	0.000346768	0.00708289	0.995918
2788-55_1	MMP-3	-0.108727	1.07828	-0.0823676	0.119651	0.313982	0.495199	901.757
9876-20_3	aldolase C	-0.10835	1.07799	-0.104752	0.179934	0.0306425	0.115949	88.0053
5104-57_3	NKp46	-0.10823	1.0779	0.0102784	0.152846	0.0980683	0.247715	281.652
2976-58_2	Desmoglein-1	-0.108208	1.07789	-0.0685724	0.264312	0.000242809	0.00576668	0.697346
3461-58_1	PGCB	-0.107186	1.07713	-0.15648	0.254217	0.000477179	0.00825577	1.37046
3466-8_2	PRKACA	-0.107071	1.07704	-0.0147493	0.116577	0.344387	0.522493	989.079
4278-14_3	Protein disulfide-isomerase	-0.107037	1.07701	-0.0166927	0.076693	0.842298	0.902978	2419.08
5015-15_1	PAFAH	-0.107025	1.077	-0.140021	0.176527	0.0358418	0.128049	102.938
2526-53_3	OPG	-0.106874	1.07689	-0.086833	0.169713	0.0485976	0.157749	139.572
4763-31_3	Afamin	-0.106752	1.0768	-0.115643	0.245658	0.000828844	0.0120917	2.38044
7045-4_3	BNIP3	-0.106488	1.0766	0.016931	0.0624429	0.962906	0.977762	2765.47
9761-89_3	LDHA	-0.10645	1.07658	-0.0979521	0.149647	0.111108	0.26883	319.101
3392-68_2	PKB a/b/g	-0.106418	1.07655	-0.107811	0.226714	0.00263069	0.0250786	7.55534
3594-6_5	CATE	-0.10628	1.07645	0.0678056	0.150561	0.107244	0.262578	308.004
9345-436_3	WFD13	-0.1062	1.07639	-0.0171761	0.0745742	0.865522	0.919637	2485.78
4915-64_2	Hemoglobin	-0.105574	1.07592	-0.319344	0.219776	0.00392376	0.0326639	11.2691
8794-13_3	DPEP1	-0.105531	1.07589	0.0125952	0.138139	0.170288	0.338688	489.066
7218-87_3	AT1B2	-0.105517	1.07588	-0.120808	0.221354	0.00358647	0.0305649	10.3004
3654-27_4	BMPER	-0.105472	1.07585	0.0293344	0.0874533	0.707034	0.81289	2030.6
5690-49_3	TUFT1	-0.105023	1.07551	-0.0909332	0.21263	0.00584647	0.0412557	16.7911
9234-8_3	TWSG1	-0.104643	1.07523	-0.0639343	0.202327	0.0101516	0.0573924	29.1554
9035-2_3	MXI1	-0.104573	1.07518	0.0424391	0.0967179	0.582066	0.719627	1671.69
7738-299_3	STX2	-0.104448	1.07508	0.0145666	0.158704	0.0774926	0.211759	222.559
10521-10_3	MXRA8	-0.104391	1.07504	-0.0786867	0.189157	0.0197479	0.0883425	56.7159
5632-6_3	CRAC1	-0.104109	1.07483	-0.0997066	0.18334	0.0261191	0.104451	75.014
9819-110_3	PO210	-0.104074	1.0748	0.0378491	0.136685	0.179282	0.348847	514.898
9212-22_3	CATF	-0.104042	1.07478	-0.0472369	0.108184	0.43684	0.604629	1254.6
10696-217_3	LPPRC	-0.103743	1.07456	-0.0804208	0.12526	0.263387	0.443664	756.448
5611-56_3	D108B	-0.103026	1.07402	-0.0409126	0.1371	0.176675	0.346829	507.41
7625-27_3	14-3-3 protein theta	-0.102648	1.07374	0.0214017	0.0955962	0.597077	0.731884	1714.8
6442-6_3	BAGE3	-0.102507	1.07364	-0.0902629	0.254051	0.000482409	0.00829628	1.38548
10023-32_3	VDR	-0.102463	1.0736	-0.026792	0.0903199	0.668389	0.782598	1919.61
4775-34_3	Gelsolin	-0.102286	1.07347	-0.11063	0.240465	0.00114809	0.0148243	3.29731
2658-27_1	TrkC	-0.102049	1.0733	-0.0915588	0.233693	0.00173761	0.0190703	4.99041
4994-178_1	hnRNP K	-0.101854	1.07315	-0.0248334	0.105609	0.467806	0.634135	1343.54
6899-37_3	PHS2	-0.101601	1.07296	0.0365915	0.16963	0.0487748	0.157749	140.081
10677-9_3	NDUB4	-0.101556	1.07293	-0.0992423	0.164437	0.0610141	0.18028	175.233
9267-2_3	CBPA4	-0.101554	1.07293	0.0497278	0.168467	0.0513144	0.163387	147.375
2867-52_2	PKB a/b/g	-0.101246	1.0727	-0.109339	0.240507	0.00114513	0.0148243	3.28881
3640-14_3	RAP	-0.101197	1.07266	0.0749804	0.17661	0.0357063	0.128026	102.549
5430-66_3	SHPS1	-0.101099	1.07259	-0.0503284	0.16128	0.0696737	0.19734	200.103
3617-80_4	HGFA	-0.101088	1.07258	-0.119787	0.197424	0.0130731	0.0681414	37.5459
3280-49_2	Aggrecan	-0.100939	1.07247	-0.100254	0.14383	0.138469	0.303574	397.682
9045-3_3	S27A2	-0.100664	1.07227	-0.0595284	0.185418	0.0236604	0.100277	67.9528
6408-2_3	INHBC	-0.0998854	1.07169	-0.0855949	0.161612	0.0687155	0.196124	197.351
3035-80_2	IL-19	-0.0997397	1.07158	-0.0627273	0.208018	0.00750971	0.048686	21.5679
5698-60_3	Tenascin-X	-0.0997311	1.07157	-0.0802152	0.20619	0.00828063	0.0513738	23.782
5459-33_3	CYTN	-0.0994142	1.07134	0.104207	0.119485	0.315577	0.496623	906.337
2643-57_2	P-Cadherin	-0.0994019	1.07133	-0.0993184	0.235646	0.00154377	0.0179503	4.43372
7077-9_4	CLC4E	-0.0993058	1.07126	0.0541601	0.136768	0.178758	0.348773	513.394
8379-35_4	IL-9	-0.0992037	1.07118	-0.0925092	0.257499	0.000384188	0.00750604	1.10339
2599-51_2	4-1BB ligand	-0.099182	1.07117	-0.0115742	0.148774	0.114903	0.273342	330
4467-49_2	SPARCL1	-0.0990965	1.0711	-0.0824114	0.198671	0.0122661	0.0652375	35.2283
5109-24_3	Nr-CAM	-0.0990652	1.07108	-0.140126	0.278521	8.97328e-05	0.00274162	0.257713
4986-59_1	FAK1	-0.0987937	1.07088	0.01373	0.117532	0.334733	0.51163	961.353
3457-57_1	Periostin	-0.0981894	1.07043	-0.0405518	0.135604	0.186202	0.35632	534.773
2819-23_2	Cadherin-5	-0.0981667	1.07041	-0.141742	0.188367	0.0205222	0.0898471	58.9397
6927-7_3	NDST1	-0.0978	1.07014	-0.0799834	0.192065	0.0171151	0.0805812	49.1545
3057-55_1	WISP-1	-0.0976706	1.07004	-0.0702862	0.110012	0.415567	0.585628	1193.51
8360-169_3	NKp46	-0.0975345	1.06994	-0.0349562	0.0683839	0.923483	0.955764	2652.24
4673-13_2	IL-6	-0.0972711	1.06975	0.197473	0.338845	7.33681e-07	8.58302e-05	0.00210713
4137-57_2	IL-17E	-0.0968319	1.06942	0.0063291	0.127794	0.242588	0.419453	696.712
8900-28_3	NEO1	-0.09675	1.06936	-0.110878	0.190694	0.0183144	0.0841958	52.5989
5090-49_2	ILT-2	-0.0964391	1.06913	-0.119711	0.168342	0.0515931	0.163471	148.175
2972-57_2	BMP-7	-0.0962356	1.06898	-0.00966044	0.113336	0.378481	0.55525	1087
3356-50_1	Carbonic anhydrase VII	-0.0960273	1.06883	7.77359e-05	0.150187	0.108811	0.26461	312.505
6451-64_3	ASPN	-0.095367	1.06834	-0.0362174	0.144495	0.135089	0.300058	387.975
8309-12_3	HYAL1	-0.0952268	1.06823	-0.0467894	0.199335	0.0118544	0.0639957	34.0457
5230-99_3	HMGR	-0.094495	1.06769	0.022714	0.114292	0.368212	0.547363	1057.5
3404-51_2	TPSG1	-0.094227	1.06749	-0.0141831	0.12983	0.226786	0.401312	651.329
2755-8_2	C3adesArg	-0.0940235	1.06734	-0.084605	0.197341	0.0131285	0.068183	37.7052
6510-56_3	RN128	-0.093952	1.06729	0.0342838	0.0987536	0.555083	0.698597	1594.2
9828-86_3	LDHC	-0.0935909	1.06702	-0.0356988	0.0957208	0.595405	0.731083	1710
8065-245_3	PATE4	-0.0935699	1.06701	0.0181772	0.167511	0.0534851	0.165706	153.609
5634-39_3	OFUT1	-0.0935369	1.06698	-0.0980781	0.155962	0.0866187	0.226359	248.769
3045-72_2	PTN	-0.0929754	1.06657	-0.0780222	0.138928	0.165556	0.333903	475.478
10463-23_3	Alkaline phosphatase, intestine	-0.0924041	1.06615	-0.0359917	0.199418	0.0118038	0.0638426	33.9004
5225-50_3	CK2-A1:B	-0.0921236	1.06594	-0.0209445	0.0794765	0.809672	0.880492	2325.38
4428-1_2	CHST2	-0.0921132	1.06593	0.0643602	0.159036	0.0764437	0.210049	219.546
9366-54_3	IL-21 sR	-0.0920437	1.06588	-0.0956157	0.143789	0.138682	0.30381	398.295
5354-11_3	Keratin 18	-0.0918077	1.0657	-0.01211	0.0943914	0.613287	0.743817	1761.36
9215-117_3	UBP25	-0.091721	1.06564	-0.0201053	0.0902368	0.669514	0.782598	1922.84
5763-67_3	HBD-4	-0.0910302	1.06513	0.00662389	0.0858745	0.728077	0.827063	2091.04
9039-47_3	TOIP1	-0.0909993	1.06511	-0.123013	0.182052	0.0277546	0.109193	79.7112
3221-54_1	SARP-2	-0.09097	1.06509	0.0270254	0.139925	0.15973	0.327023	458.745
4471-50_2	TGM3	-0.0909371	1.06506	-0.0199586	0.127794	0.242588	0.419453	696.712
8300-82_3	PEX14	-0.0907427	1.06492	-0.0623439	0.116161	0.348641	0.526722	1001.3
3373-5_2	Granzyme H	-0.0907141	1.0649	0.000140129	0.0642293	0.952809	0.971669	2736.47
9283-8_3	CD44	-0.0904202	1.06468	-0.0925445	0.192231	0.0169746	0.0803147	48.751
4982-54_1	Elafin	-0.0903947	1.06466	-0.0627442	0.113336	0.378481	0.55525	1087
10702-1_3	COSA1	-0.090377	1.06465	-0.0716766	0.196012	0.0140452	0.0719034	40.3378
2993-1_2	IL-18 Rb	-0.0900856	1.06443	-0.0319867	0.158745	0.0773608	0.2116	222.18
5124-62_3	sICAM-5	-0.0898897	1.06429	-0.0801207	0.152389	0.0998492	0.250451	286.767
8606-39_3	GPNMB	-0.0897483	1.06418	-0.183764	0.240424	0.00115105	0.0148243	3.30582
4140-3_2	IL-7	-0.0897088	1.06416	0.0388139	0.141919	0.148568	0.314899	426.689
2431-17_3	Cathepsin G	-0.0895026	1.064	-0.0704813	0.0796012	0.808162	0.880182	2321.04
4771-10_3	ASM3A	-0.089271	1.06383	0.0863649	0.114832	0.362487	0.541374	1041.06
7995-16_3	VWC2L	-0.089251	1.06382	0.0118416	0.124636	0.268696	0.447879	771.695
7957-2_3	SCG3	-0.0889022	1.06356	-0.100762	0.15081	0.106209	0.260935	305.034
4568-17_2	SLIK5	-0.0887839	1.06347	-0.0163191	0.127254	0.246915	0.426422	709.139
2681-23_2	HGF	-0.0886979	1.06341	0.0656507	0.150602	0.107071	0.262578	307.507
8070-88_3	DLG4	-0.088566	1.06331	0.0277093	0.0883257	0.695317	0.801667	1996.95
5140-56_3	UNC5H4	-0.0880969	1.06297	-0.0676291	0.130661	0.220565	0.395172	633.461
8258-22_3	UXS1	-0.0880828	1.06296	-0.00963168	0.145368	0.130755	0.29338	375.527
5193-51_3	K-ras	-0.0880769	1.06295	0.0461886	0.150769	0.106381	0.261134	305.527
3390-72_2	PIK3CA/PIK3R1	-0.0878771	1.06281	0.0407022	0.121313	0.298342	0.478949	856.839
6507-16_3	NCAM2	-0.087777	1.06273	-0.0318228	0.148525	0.116006	0.273763	333.17
3890-8_2	LDH-H 1	-0.0875986	1.0626	-0.0530648	0.133112	0.202967	0.374628	582.921
7745-3_3	ZCD1	-0.0874978	1.06253	-0.00784793	0.102077	0.511975	0.668665	1470.39
3325-2_2	MATN2	-0.0874065	1.06246	-0.0911353	0.256086	0.000421897	0.0077299	1.21169
5114-65_3	Prolactin Receptor	-0.0873088	1.06239	-0.041484	0.116784	0.342273	0.520385	983.007
2475-1_3	SCF sR	-0.0872412	1.06234	-0.0578673	0.163482	0.0635319	0.186187	182.464
10635-33_3	F159B	-0.0867651	1.06199	-0.0885089	0.126589	0.252319	0.431345	724.659
8310-6_3	U773	-0.0865797	1.06185	-0.0378636	0.119277	0.317578	0.498663	912.085
5742-14_3	PPA6	-0.0863212	1.06166	-0.0684851	0.138097	0.170539	0.338955	489.789
10445-20_3	ApoM	-0.0861212	1.06151	-0.0525636	0.151101	0.105013	0.259748	301.598
10461-57_3	CLC14	-0.0860144	1.06143	0.0117921	0.0882011	0.696994	0.802955	2001.77
3218-8_2	PSMA	-0.0859984	1.06142	-0.0802344	0.188575	0.0203158	0.0898471	58.3471
9256-78_3	NPTX1	-0.0859676	1.0614	-0.0586597	0.122767	0.285115	0.463413	818.851
9585-80_3	ACAM	-0.0858321	1.0613	-0.000789652	0.151973	0.101491	0.252585	291.483
8913-22_3	SIG11	-0.0857342	1.06123	-0.013118	0.115621	0.354224	0.532634	1017.33
3427-63_2	CSK21	-0.0856668	1.06118	0.014365	0.155463	0.0883714	0.228415	253.803
4962-52_1	ARMEL	-0.0854536	1.06102	-0.0931121	0.236602	0.00145643	0.017073	4.18288
8028-22_3	SPINK5	-0.0843859	1.06024	-0.125925	0.183673	0.0257111	0.104297	73.8423
5651-50_3	PSG7	-0.0842961	1.06017	0.0147783	0.131242	0.216287	0.388721	621.177
3506-49_1	Lymphotoxin a2/b1	-0.0842323	1.06012	-0.0545641	0.206107	0.00831733	0.0513738	23.8874
8834-58_3	Calnexin	-0.0836699	1.05971	0.0379566	0.138263	0.169533	0.33789	486.9
2728-62_2	Laminin	-0.0836596	1.0597	-0.0637701	0.167927	0.0525318	0.164348	150.871
2917-3_2	sRANKL	-0.0835985	1.05966	-0.0966972	0.221437	0.00356948	0.0305649	10.2516
8909-77_3	GNPI1	-0.0834689	1.05956	0.00922508	0.132239	0.209102	0.38447	600.542
3397-7_4	SHP-2	-0.0832706	1.05942	-0.0856054	0.173536	0.0410281	0.141286	117.833
8370-102_3	DB119	-0.0830588	1.05926	-0.00849831	0.0638554	0.955047	0.973348	2742.9
3234-23_2	URB	-0.0827349	1.05902	-0.0897841	0.137183	0.176157	0.346523	505.923
8079-39_3	EID3	-0.0823322	1.05873	0.0664289	0.172871	0.0422656	0.143145	121.387
5758-49_3	kallikrein 9	-0.0822374	1.05866	-0.0932657	0.18172	0.0281911	0.10933	80.9648
7093-20_3	NRX3B	-0.0820809	1.05854	-0.0351579	0.140341	0.157351	0.325585	451.913
7850-1_3	COX42	-0.0819685	1.05846	0.00188493	0.07258	0.885908	0.934041	2544.33
10013-34_3	K0319	-0.0817956	1.05833	0.0279734	0.117865	0.331418	0.509274	951.833
5231-79_3	PCSK9	-0.0815869	1.05818	-0.138271	0.1629	0.0651075	0.189336	186.989
5900-11_2	HINT1	-0.0811993	1.0579	-0.0198262	0.083091	0.764463	0.850654	2195.54
3836-51_2	UFM1	-0.0811467	1.05786	-0.0182371	0.117366	0.336399	0.51254	966.137
9884-8_3	PPIL1	-0.0810989	1.05782	2.6412e-05	0.0970918	0.577083	0.71655	1657.38
3052-8_2	Fas ligand, soluble	-0.0805886	1.05745	0.0168859	0.0655588	0.944312	0.966179	2712.06
5021-13_1	PPase	-0.0805787	1.05744	-0.00891575	0.0848774	0.741232	0.834176	2128.82
8759-29_3	a1,4-Galactosyltransferase	-0.0803905	1.0573	-0.0769616	0.133818	0.198103	0.370894	568.951
8952-65_3	G-CSF	-0.0803704	1.05729	-0.03379	0.156211	0.0857533	0.225259	246.284
10419-1_3	SCAR5	-0.0801935	1.05716	-0.0444699	0.128209	0.239298	0.416523	687.264
7815-49_3	IBPL1	-0.079978	1.057	-0.0117787	0.144952	0.132804	0.295212	381.414
5014-49_1	NCK1	-0.0798947	1.05694	0.0698468	0.141545	0.150612	0.317373	432.558
3810-50_2	FGR	-0.0797207	1.05681	0.0587453	0.112464	0.388012	0.560831	1114.37
8386-11_3	PATE	-0.0797037	1.0568	-0.000801841	0.131201	0.216591	0.389023	622.048
2633-52_2	IL-13 Ra1	-0.0796877	1.05679	-0.0864591	0.224761	0.00294769	0.0272012	8.46577
2775-54_2	IL-17F	-0.0795683	1.0567	-0.0466107	0.19032	0.0186542	0.0843167	53.575
5093-47_3	JAG2	-0.0790792	1.05634	0.1356	0.259036	0.000346768	0.00708289	0.995918
7137-8_3	MSRA	-0.078812	1.05615	0.0500502	0.145326	0.130958	0.29338	376.113
8337-65_3	PTPRU	-0.0785538	1.05596	-0.251602	0.255671	0.000433634	0.0077299	1.2454
5636-10_3	MFAP4	-0.0782247	1.05572	-0.0783602	0.119152	0.318783	0.498663	915.546
8288-27_3	b2-Glycoprotein I	-0.078025	1.05557	-0.0665557	0.206066	0.00833573	0.0513738	23.9402
10689-5_3	DB119	-0.0779974	1.05555	0.0632972	0.172954	0.0421092	0.143145	120.938
7970-315_3	NAR3	-0.0779094	1.05549	-0.237772	0.22123	0.0036121	0.0306743	10.3739
3421-54_2	CD30 Ligand	-0.0778297	1.05543	0.0141887	0.116618	0.343963	0.522402	987.863
2685-21_2	IGFBP-5	-0.0777492	1.05537	-0.0834364	0.204196	0.00920311	0.0544976	26.4313
5963-9_3	Dermokine	-0.0770679	1.05487	-0.114579	0.230204	0.00214138	0.0219322	6.15004
2827-23_2	Fractalkine/CX3CL-1	-0.0769789	1.05481	-0.138524	0.233776	0.00172892	0.0190703	4.96545
3606-2_5	Discoidin domain receptor 2	-0.0769249	1.05477	-0.0418548	0.202327	0.0101516	0.0573924	29.1554
8852-10_3	SUN3	-0.076864	1.05472	0.0251304	0.107354	0.446706	0.613259	1282.94
5105-2_3	Nogo Receptor	-0.0767143	1.05461	-0.0315738	0.131533	0.214172	0.388078	615.103
3320-49_2	IGFBP-7	-0.0764398	1.05441	-0.0712262	0.228666	0.00234547	0.023447	6.73619
3795-6_2	ADAM 9	-0.076286	1.0543	0.107126	0.190694	0.0183144	0.0841958	52.5989
9338-2_3	DCBD2	-0.0762458	1.05427	-0.105469	0.169672	0.0486861	0.157749	139.827
4563-61_2	PLCG1	-0.0758976	1.05402	-0.0466869	0.183465	0.0259654	0.104451	74.5727
9296-15_3	PTPRD	-0.0758664	1.05399	-0.0790681	0.148982	0.113989	0.272135	327.378
10970-3_3	NAR3	-0.0756148	1.05381	-0.207489	0.255671	0.000433634	0.0077299	1.2454
8749-194_3	CD1D	-0.0754929	1.05372	-0.00978261	0.124346	0.271237	0.449322	778.992
2878-66_2	YES	-0.0753061	1.05358	-0.0468281	0.210719	0.00648996	0.0437539	18.6392
7853-19_3	SCO1	-0.0751718	1.05349	-0.0792625	0.202825	0.00989037	0.0573924	28.4051
3394-81_2	PLK-1	-0.0751272	1.05345	0.0511384	0.150229	0.108636	0.26461	312.002
6274-15_3	WSCD2	-0.0751195	1.05345	-0.0225718	0.143457	0.1404	0.304553	403.228
8305-18_3	SULF2	-0.0750526	1.0534	-0.0409444	0.129954	0.225844	0.400139	648.625
8660-33_3	OLFL3	-0.07502	1.05338	-0.0934797	0.188409	0.0204808	0.0898471	58.8208
2429-27_4	C8	-0.0749803	1.05335	-0.040416	0.119609	0.314381	0.495555	902.901
9923-6_3	SOS1	-0.0749277	1.05331	-0.028585	0.150436	0.107764	0.263403	309.498
3727-35_1	PYY	-0.0749202	1.0533	-0.104562	0.145742	0.128932	0.292926	370.293
5229-90_3	IMDH1	-0.0747727	1.0532	0.0315515	0.067096	0.933442	0.960162	2680.85
3182-38_2	CD39	-0.0747005	1.05314	-0.0402087	0.1543	0.0925771	0.23676	265.881
2730-58_2	MICA	-0.0745625	1.05304	-0.0858468	0.160823	0.0710099	0.200138	203.94
5063-12_2	CD244	-0.074511	1.053	-0.0275576	0.0988783	0.553444	0.697145	1589.49
6930-95_3	SIA8F	-0.0741899	1.05277	-0.158199	0.228376	0.00238605	0.0236301	6.85274
9049-2_3	MOT4	-0.0733621	1.05217	0.00289237	0.111799	0.395372	0.56975	1135.51
3581-53_3	a2-HS-Glycoprotein	-0.0732079	1.05205	-0.0882553	0.255879	0.000427728	0.0077299	1.22843
4917-62_1	Integrin aVb5	-0.0729515	1.05187	-0.025262	0.106606	0.455686	0.623205	1308.73
9357-4_3	CREG1	-0.0727809	1.05174	-0.0796769	0.159659	0.0745095	0.207759	213.991
9114-84_3	UROL1	-0.0725887	1.0516	-0.0292615	0.12688	0.249944	0.429329	717.838
8289-8_3	GPNMB	-0.072304	1.05139	-0.0702731	0.176361	0.0361141	0.128049	103.72
6213-10_3	CGB2	-0.0721134	1.05126	0.0611653	0.135023	0.190014	0.360211	545.72
9793-145_3	IGDC4	-0.0720888	1.05124	-0.0504677	0.168592	0.0510369	0.162865	146.578
9316-67_3	WFDC1	-0.0718901	1.05109	-0.0826592	0.123473	0.278845	0.458672	800.842
9207-60_3	QORL1	-0.0718882	1.05109	0.0230073	0.0573743	0.983661	0.989518	2825.08
8093-13_3	K1161	-0.071766	1.051	0.0466293	0.112754	0.384819	0.559028	1105.2
8474-6_3	ROR1	-0.07172	1.05097	-0.0206666	0.158122	0.0793574	0.216238	227.914
5798-3_3	BID	-0.0717021	1.05096	0.0265955	0.152057	0.101161	0.2522	290.535
5065-8_2	CD83	-0.0714282	1.05076	0.0476698	0.100706	0.529596	0.680537	1521
2618-10_2	ERBB4	-0.0712677	1.05064	-0.0223155	0.157084	0.0827816	0.21872	237.749
3494-71_3	FGF-17	-0.0707626	1.05027	0.00869486	0.1	0.538765	0.687093	1547.33
5728-60_3	FCRL1	-0.0706408	1.05018	-0.102531	0.158039	0.0796268	0.216356	228.688
9321-400_3	NMB	-0.070573	1.05013	-0.0516739	0.114624	0.364682	0.544087	1047.37
9598-23_3	CSMD1	-0.0705478	1.05012	-0.00612367	0.0710012	0.900932	0.943301	2587.48
6259-60_3	Epididymal secretory protein E1	-0.0704405	1.05004	-0.0697805	0.202617	0.00999846	0.0573924	28.7156
3050-7_2	vWF	-0.0704266	1.05003	-0.109207	0.161197	0.069915	0.197829	200.796
8874-53_3	CLN5	-0.0703784	1.04999	0.0247572	0.0869963	0.713148	0.816001	2048.16
6022-57_3	NELL2	-0.0703297	1.04996	-0.0584275	0.197466	0.0130454	0.0681414	37.4665
7842-52_3	SERF1	-0.0702335	1.04989	0.0569095	0.164354	0.0612296	0.18036	175.851
9931-20_3	Keratin-1	-0.0701856	1.04985	-0.0133117	0.118446	0.325671	0.505855	935.326
8775-61_3	FA24B	-0.0701838	1.04985	-0.00994213	0.0565019	0.986152	0.991317	2832.23
2891-1_3	CD22	-0.0698608	1.04962	-0.00940917	0.14516	0.131776	0.293608	378.461
10035-6_3	DUS4	-0.0697032	1.0495	0.109331	0.234815	0.00162366	0.0182613	4.66315
6334-9_3	GGT2	-0.0696406	1.04946	-0.0383611	0.16909	0.04994	0.159897	143.428
7200-4_3	LRFN2	-0.069429	1.0493	-0.0696015	0.195721	0.0142532	0.0721963	40.9353
5077-28_3	EPHB2	-0.0693527	1.04925	-0.0459168	0.141005	0.153604	0.322951	441.15
5259-2_3	TAK1-TAB1	-0.0692885	1.0492	-0.0613931	0.090403	0.667264	0.781878	1916.38
5626-20_3	CTRC	-0.0690816	1.04905	0.0605475	0.152555	0.0991985	0.249473	284.898
2822-56_2	CD97	-0.0690299	1.04901	-0.0590827	0.181803	0.0280814	0.10933	80.6498
7955-195_3	ITI heavy chain H1	-0.0685904	1.04869	-0.0566262	0.15941	0.0752782	0.208084	216.199
2839-2_1	OX40 Ligand	-0.0685398	1.04865	0.0342353	0.140715	0.155234	0.323771	445.833
7871-16_3	T132A	-0.0685383	1.04865	-0.0734171	0.158039	0.0796268	0.216356	228.688
8325-37_3	ADH4	-0.0685154	1.04864	-0.14493	0.123224	0.281046	0.460711	807.165
3344-60_4	Antithrombin III	-0.0684713	1.0486	-0.0770722	0.262692	0.000271097	0.0061793	0.778592
9936-27_3	LNX1	-0.068176	1.04839	0.000854463	0.0933527	0.627314	0.751312	1801.65
7841-84_3	ESAM	-0.0680214	1.04828	-0.0330436	0.124429	0.27052	0.449095	776.934
7951-146_3	FCRL2	-0.0676996	1.04804	0.0463827	0.115912	0.351211	0.529767	1008.68
8067-21_3	KCNE3	-0.067407	1.04783	-0.0526504	0.0941005	0.61721	0.746469	1772.63
3401-8_2	TCPTP	-0.0671713	1.04766	-0.0384025	0.183257	0.026222	0.104451	75.3095
2449-1_4	GV	-0.0671312	1.04763	-0.00848258	0.139967	0.159491	0.327023	458.058
5754-76_3	INSL6	-0.0671271	1.04763	0.0850465	0.188783	0.0201113	0.0894114	57.7598
9577-26_3	SYT2	-0.0670798	1.04759	-0.00556961	0.1113	0.400948	0.571759	1151.52
9971-5_3	CSMD2	-0.0667245	1.04734	-0.0203986	0.0697133	0.912407	0.948745	2620.43
10798-4_3	CLM2	-0.0664303	1.04712	0.039478	0.119693	0.313585	0.495115	900.615
8935-22_3	MRP6	-0.0661279	1.0469	-0.0633309	0.231824	0.00194416	0.020429	5.58364
4987-17_1	FCAR	-0.0660525	1.04685	0.0130269	0.094973	0.605452	0.736492	1738.86
2859-69_2	HDAC8	-0.0660447	1.04684	-0.0338788	0.12015	0.309232	0.490942	888.113
10439-57_3	Alpha-amylase 2B	-0.0659901	1.0468	-0.0846215	0.130079	0.224906	0.399215	645.929
4162-54_2	Transferrin	-0.0659499	1.04677	-0.0722933	0.170046	0.0478945	0.156845	137.553
5102-55_3	MICB	-0.065923	1.04675	0.00587617	0.0847113	0.743413	0.835648	2135.08
9500-5_3	PHLD	-0.0658823	1.04672	-0.00785698	0.062526	0.96247	0.977762	2764.21
3860-7_2	PSA6	-0.0658706	1.04672	0.00536723	0.0966348	0.583174	0.720067	1674.88
9302-90_3	G45IP	-0.0654119	1.04638	0.054704	0.205692	0.00850302	0.0517387	24.4207
7016-12_3	GCNT1	-0.0651075	1.04616	0.0466748	0.168259	0.0517797	0.163471	148.711
4889-82_1	WNT7A	-0.0646928	1.04586	-0.0412206	0.157291	0.082087	0.218421	235.754
9910-9_3	MTAP	-0.0640422	1.04539	-0.0497908	0.240715	0.00113045	0.0148243	3.24666
7989-5_3	CA226	-0.0639676	1.04534	0.0450839	0.0727462	0.884268	0.932654	2539.62
3420-21_2	Carbonic anhydrase XIII	-0.0639472	1.04532	0.019249	0.105276	0.471882	0.635967	1355.25
10006-25_3	ELK1	-0.0638159	1.04523	-0.0347764	0.159078	0.0763135	0.209935	219.172
5392-73_2	Fas, soluble	-0.0637659	1.04519	-0.11192	0.140216	0.158062	0.325648	453.954
2785-15_2	MCP-2	-0.0637058	1.04515	-0.00823003	0.157208	0.0823642	0.218421	236.55
2829-19_2	IL-27	-0.0636231	1.04509	-0.0231829	0.133112	0.202967	0.374628	582.921
9894-13_3	MYO6	-0.0636074	1.04508	0.0537905	0.112838	0.383909	0.558555	1102.59
3009-3_2	TGF-b R III	-0.0634221	1.04494	-0.0850508	0.169796	0.048421	0.157492	139.065
9169-14_3	SUMO3	-0.0633958	1.04492	0.0806993	0.140548	0.156172	0.324549	448.527
7118-24_3	IGDC3	-0.0633329	1.04488	0.00280623	0.117366	0.336399	0.51254	966.137
8700-325_3	GLT11	-0.0630006	1.04464	0.0228631	0.117532	0.334733	0.51163	961.353
2977-7_2	EDAR	-0.0628601	1.04453	-0.046963	0.128126	0.239953	0.417158	689.146
3364-76_2	Cathepsin V	-0.0625856	1.04434	-0.0663109	0.121978	0.292243	0.473925	839.321
9426-73_3	ID2	-0.062541	1.0443	0.0423608	0.115995	0.350353	0.529029	1006.21
7638-30_3	Lectin, mannose-binding 2	-0.0624352	1.04423	-0.0780385	0.145908	0.128129	0.292926	367.986
10424-31_3	NPDC1	-0.0623973	1.0442	-0.0161732	0.133943	0.197254	0.370512	566.513
9940-35_3	DUS28	-0.0623565	1.04417	-0.0105931	0.108184	0.43684	0.604629	1254.6
4540-11_2	CBX5	-0.0623196	1.04414	-0.0168782	0.148484	0.116191	0.273974	333.7
3296-92_2	CNTN2	-0.06221	1.04406	-0.0236445	0.140715	0.155234	0.323771	445.833
8877-22_3	F176C	-0.0615793	1.04361	0.0379483	0.113378	0.378031	0.55525	1085.7
2906-55_3	IL-4	-0.0614664	1.04353	-0.000766764	0.115829	0.35207	0.530228	1011.14
6974-6_3	HG2A	-0.0614362	1.0435	0.0825691	0.183049	0.0264808	0.1049	76.0527
2603-61_2	B7	-0.0614031	1.04348	-0.0203716	0.131575	0.213872	0.387777	614.239
9974-8_3	DLL3	-0.0612539	1.04337	-0.00441199	0.0814707	0.785068	0.863875	2254.71
9380-2_3	sPLA(2)-XIII	-0.0612079	1.04334	-0.115387	0.174823	0.0387199	0.135449	111.204
8040-9_3	LEMD1	-0.0611256	1.04328	-0.00401671	0.0859576	0.726975	0.826553	2087.87
3399-31_2	STAB2	-0.0611214	1.04328	0.0121526	0.0703781	0.906574	0.946835	2603.68
3403-1_2	TPSB2	-0.0609762	1.04317	-0.0329056	0.135023	0.190014	0.360211	545.72
4964-67_1	ARTS1	-0.0607261	1.04299	-0.10575	0.146822	0.123783	0.285528	355.505
10910-6_3	CEAM4	-0.0604898	1.04282	-0.058171	0.138596	0.167536	0.336477	481.162
5036-50_1	TSG-6	-0.0604414	1.04278	-0.0685706	0.130453	0.222108	0.396207	637.893
6420-4_3	SDHF2	-0.0604253	1.04277	-0.043541	0.20914	0.0070696	0.046462	20.3039
6351-55_3	CD79B	-0.0604127	1.04276	0.0349003	0.1371	0.176675	0.346829	507.41
3174-2_1	ATS1	-0.0603728	1.04274	0.0501166	0.146822	0.123783	0.285528	355.505
2974-61_2	contactin-1	-0.0603556	1.04272	-0.0642512	0.192106	0.0170799	0.0805474	49.0534
5349-69_3	DLL1	-0.060227	1.04263	0.0242655	0.116577	0.344387	0.522493	989.079
2734-49_4	NKp44	-0.0600503	1.0425	0.0104711	0.0896967	0.67682	0.786656	1943.83
6478-2_3	IGLO5	-0.0599714	1.04245	-0.138489	0.19759	0.0129628	0.0680606	37.2291
3443-61_2	HIPK3	-0.0599112	1.0424	-0.0837447	0.176901	0.0352357	0.127697	101.197
6617-12_3	FCRL6	-0.0599014	1.04239	-0.0025599	0.155256	0.0891104	0.229324	255.925
3285-23_2	C1r	-0.0595247	1.04212	-0.0645128	0.0905276	0.665577	0.780537	1911.54
8750-46_3	Vinculin	-0.0593302	1.04198	0.150708	0.238388	0.00130536	0.0159531	3.74898
3419-49_2	CAMK2D	-0.0592396	1.04192	0.109491	0.164437	0.0610141	0.18028	175.233
8978-30_3	M4K3	-0.0592317	1.04191	0.0370192	0.131741	0.212672	0.386333	610.793
3616-3_5	GNS	-0.0590048	1.04175	-0.0303878	0.0908184	0.661638	0.778142	1900.22
4967-1_1	C1QBP	-0.0589234	1.04169	-0.0519368	0.152887	0.0979077	0.247527	281.191
2704-74_1	TACI	-0.0588226	1.04162	0.0353828	0.0863731	0.721457	0.82158	2072.02
4136-40_2	IL-17D	-0.0587989	1.0416	0.00030873	0.109098	0.426128	0.594097	1223.84
3189-61_2	Enterokinase	-0.0585888	1.04145	0.0342881	0.114375	0.367327	0.546897	1054.96
8295-16_3	NOE2	-0.0584538	1.04135	-0.0901359	0.206273	0.00824409	0.0513738	23.677
9839-148_3	Tirap	-0.0584131	1.04132	-0.000380483	0.101911	0.514098	0.669914	1476.49
5107-7_2	Notch 1	-0.0583546	1.04128	-0.0529534	0.196053	0.0140157	0.0718805	40.2531
9905-8_3	CEP57	-0.0581956	1.04116	-0.00994413	0.0788949	0.816667	0.885955	2345.47
5724-58_3	SBSN	-0.0579936	1.04102	0.0259607	0.103864	0.489398	0.652013	1405.55
2900-53_3	HCC-1	-0.0578838	1.04094	-0.0312727	0.0872871	0.709259	0.814471	2036.99
6975-52_3	SNAPN	-0.0575469	1.04069	-0.0423123	0.140341	0.157351	0.325585	451.913
9211-19_3	PEDF	-0.0573579	1.04056	-0.0611562	0.202368	0.0101296	0.0573924	29.0922
3284-75_1	BGN	-0.0572095	1.04045	-0.063799	0.124927	0.266209	0.446209	764.552
5108-72_3	Notch-3	-0.0571286	1.04039	-0.103349	0.191774	0.0173634	0.0809542	49.8678
9199-6_3	UB2G2	-0.0570735	1.04035	0.103563	0.21479	0.00518964	0.0386301	14.9047
4542-24_2	Clusterin	-0.0570287	1.04032	-0.0648383	0.149107	0.113445	0.271511	325.813
8624-16_3	UNC5H4	-0.0569256	1.04025	-0.0627343	0.123764	0.276292	0.45604	793.51
5115-31_3	RELT	-0.0566694	1.04006	-0.0635455	0.126672	0.251638	0.430438	722.705
9799-3_3	NRX3B	-0.0564564	1.03991	-0.0188539	0.0818031	0.780882	0.860919	2242.69
10070-22_3	PLCG2	-0.0562496	1.03976	0.0495108	0.13897	0.16531	0.333876	474.771
7865-126_3	HRSL3	-0.0562473	1.03976	0.0280639	0.172663	0.042659	0.143799	122.517
8348-4_3	EPHB2	-0.0562339	1.03975	-0.0316412	0.180557	0.0297668	0.114752	85.4904
3396-54_2	Renin	-0.0559896	1.03957	-0.059885	0.0783963	0.822592	0.888737	2362.48
11510-51_3	Apo L1	-0.0559811	1.03957	-0.084935	0.128666	0.235718	0.412857	676.981
2666-53_2	Bone proteoglycan II	-0.0554888	1.03921	-0.0408443	0.135646	0.185932	0.35632	533.997
2693-20_3	OSM	-0.055437	1.03917	-0.0420962	0.164769	0.0601586	0.179752	172.776
5484-63_3	RS3A	-0.0553574	1.03912	-0.0666751	0.118031	0.329769	0.509095	947.097
8039-41_3	F177A	-0.0552839	1.03906	-0.00861826	0.131408	0.215077	0.388548	617.701
2831-29_1	Kallikrein 11	-0.0551016	1.03893	-0.0320514	0.136477	0.180597	0.350456	518.674
6365-62_3	KCT2	-0.0550805	1.03892	-0.00611364	0.141545	0.150612	0.317373	432.558
2967-8_1	VCAM-1	-0.0549082	1.03879	-0.00644849	0.113045	0.381642	0.557799	1096.07
3197-70_2	IDE	-0.054782	1.0387	-0.0448265	0.180058	0.0304656	0.115737	87.4972
5629-58_3	NKG2A	-0.0547794	1.0387	0.0278157	0.0733278	0.878441	0.928554	2522.88
8956-96_3	SREC-II	-0.054743	1.03867	-0.0350038	0.132447	0.207629	0.382741	596.31
9925-56_3	SREC-II	-0.054315	1.03837	-0.0601488	0.128085	0.240281	0.417224	690.088
6917-49_3	LRRC3	-0.0541482	1.03825	0.0375139	0.155422	0.0885188	0.228415	254.226
4423-77_2	BCL2-like 1 protein	-0.054122	1.03823	-0.0454209	0.13872	0.166791	0.335686	479.024
5238-26_3	PPIE	-0.0540434	1.03817	-0.0103234	0.0933943	0.626752	0.751266	1800.03
5598-3_3	GREM2	-0.0538704	1.03805	-0.0824433	0.159202	0.0759238	0.209064	218.053
2744-57_2	IgG	-0.0538165	1.03801	-0.0225602	0.156128	0.086041	0.225259	247.11
2770-51_2	I-309	-0.0535923	1.03785	-0.0352952	0.14005	0.159013	0.326905	456.686
3809-1_2	FGFR-3	-0.0534494	1.03774	0.00811751	0.170794	0.0463447	0.152991	133.102
5069-9_3	DAF	-0.0532257	1.03758	-0.00444419	0.130661	0.220565	0.395172	633.461
8951-162_3	CSPG4	-0.052684	1.03719	0.0169941	0.198587	0.0123185	0.065395	35.3787
9076-25_3	PENK	-0.0526564	1.03717	-0.240815	0.240631	0.0011363	0.0148243	3.26346
4996-66_1	HRG	-0.0524808	1.03705	-0.0819244	0.143623	0.139539	0.304538	400.756
5740-17_3	ROBO1	-0.0521494	1.03681	-0.0097124	0.094516	0.611606	0.742406	1756.53
7891-45_3	UGT 1A6	-0.0520088	1.03671	0.158883	0.205318	0.00867335	0.0518956	24.9099
6413-79_3	LIPK	-0.0518672	1.03661	0.0426894	0.119111	0.319186	0.499021	916.701
8240-207_3	GPNMB	-0.0518026	1.03656	-0.0179445	0.111674	0.396762	0.56975	1139.5
6363-55_3	DB124	-0.0516972	1.03648	0.0969074	0.164188	0.0616625	0.181079	177.095
2949-6_2	GX	-0.051586	1.0364	-0.0195726	0.0875364	0.70592	0.811935	2027.4
3299-29_2	Contactin-5	-0.0514231	1.03629	-0.0166784	0.0867885	0.715922	0.817546	2056.13
3339-33_1	TSP2	-0.0510995	1.03605	-0.0250842	0.0615704	0.967293	0.979572	2778.07
10047-12_3	NCF-2	-0.0506045	1.0357	0.0901686	0.123265	0.280678	0.460633	806.109
9444-70_3	DGCR6	-0.0505159	1.03564	0.00132091	0.0811799	0.788712	0.865894	2265.18
2865-77_2	MOZ	-0.0503095	1.03549	0.00813361	0.0731201	0.880537	0.929842	2528.9
6650-20_3	Periostin	-0.0502457	1.03544	0.0344971	0.0850021	0.739594	0.833967	2124.11
4533-76_2	ATS15	-0.0500717	1.03532	0.00426257	0.0754466	0.856144	0.914408	2458.84
8989-40_3	SCUB1	-0.0499813	1.03525	0.0429649	0.0642709	0.952556	0.971669	2735.74
6641-60_3	PolyUbiquitin K48	-0.0499323	1.03522	-0.057684	0.135563	0.186472	0.35632	535.549
9758-17_3	RS4X	-0.0496228	1.03499	-0.0897104	0.133361	0.20124	0.373119	577.961
7081-2_4	BT3A1	-0.0496066	1.03498	0.00941276	0.0641878	0.953061	0.971669	2737.19
5667-3_3	SEM3B	-0.0495786	1.03496	0.0435897	0.158828	0.0770979	0.211082	221.425
8260-13_3	PDZ1I	-0.0494684	1.03488	-0.0391037	0.157831	0.0803039	0.21668	230.633
5116-62_2	ROBO2	-0.0494548	1.03487	-0.0204943	0.151392	0.103828	0.257954	298.195
8475-15_3	MMP-7	-0.0494446	1.03487	0.0953426	0.241629	0.00106793	0.014134	3.06708
9061-3_3	ARHGA	-0.0494396	1.03486	-0.0884037	0.224678	0.00296193	0.0272012	8.50667
2948-58_2	Growth hormone receptor	-0.0493322	1.03479	-0.0272555	0.152057	0.101161	0.2522	290.535
7108-7_3	CS077	-0.0491346	1.03464	-0.0185546	0.145243	0.131367	0.293608	377.285
6431-68_3	PCYOX	-0.0489353	1.0345	-0.0600464	0.107727	0.442251	0.609182	1270.15
6411-58_3	DB135	-0.048926	1.03449	0.0246307	0.140631	0.155703	0.324277	447.179
3709-4_2	ALT	-0.0488064	1.03441	-0.0264221	0.162651	0.0657929	0.189336	188.957
5080-131_3	GPNMB	-0.0487548	1.03437	0.0462237	0.101122	0.524231	0.677584	1505.59
4163-5_2	Histone H2A,z	-0.04874	1.03436	0.00885442	0.0950145	0.604893	0.736492	1737.25
6629-3_3	HBD-1	-0.0486517	1.0343	-0.0806225	0.162651	0.0657929	0.189336	188.957
9584-105_3	RMTL1	-0.0482038	1.03398	-0.0351076	0.117865	0.331418	0.509274	951.833
7640-29_3	LRP1B	-0.047671	1.03359	-0.0564031	0.169506	0.0490416	0.158078	140.847
5727-35_3	B3GLT	-0.0476017	1.03355	0.00479185	0.0961363	0.589838	0.726422	1694.02
10366-11_3	PDGFRA	-0.0475792	1.03353	-0.115734	0.204071	0.00926375	0.0546389	26.6055
7173-141_3	T132C	-0.0475023	1.03347	-0.00121391	0.157291	0.082087	0.218421	235.754
5133-17_3	TGF-b R II	-0.0474595	1.03344	0.120974	0.190445	0.0185403	0.0843167	53.2478
2441-2_4	FGF-10	-0.0472338	1.03328	0.0401481	0.169589	0.0488636	0.157858	140.336
9531-24_3	LST1	-0.0472164	1.03327	-0.087009	0.124844	0.266918	0.446209	766.588
3298-52_2	Contactin-4	-0.0472161	1.03327	-0.0115006	0.140881	0.154301	0.323233	443.153
4914-10_1	HCG	-0.0471715	1.03324	0.0860203	0.129622	0.228362	0.403107	655.856
3177-49_2	Carbonic Anhydrase IV	-0.0470833	1.03317	-0.0657715	0.195762	0.0142233	0.0721722	40.8495
2823-7_1	COMMD7	-0.0467504	1.03294	-0.0161268	0.0866224	0.718138	0.818774	2062.49
3505-6_2	Lymphotoxin a1/b2	-0.0467348	1.03292	-0.0258599	0.117989	0.330181	0.509095	948.279
3283-21_1	BGH3	-0.0466663	1.03288	-0.0407389	0.132322	0.208512	0.383876	598.846
8854-59_3	RIR2B	-0.0464857	1.03275	0.0337159	0.157291	0.082087	0.218421	235.754
5122-92_2	Semaphorin-6A	-0.0463008	1.03261	-0.036991	0.139177	0.164084	0.333746	471.25
5264-65_3	calreticulin	-0.0457877	1.03225	0.0112409	0.0574159	0.983535	0.989518	2824.71
5316-54_3	Prothrombin	-0.0456566	1.03215	-0.0811961	0.181678	0.0282461	0.10933	81.1227
9916-146_3	LRC4B	-0.0455971	1.03211	-0.233823	0.180224	0.0302311	0.115304	86.8237
3192-3_2	Glutamate carboxypeptidase	-0.0455232	1.03206	-0.0592169	0.224595	0.00297624	0.0272012	8.54776
7775-15_3	Kallikrein 11	-0.045307	1.0319	0.00499795	0.075322	0.8575	0.914836	2462.74
4971-1_1	CATZ	-0.0453053	1.0319	-0.0728453	0.142002	0.148117	0.31464	425.393
4561-65_2	Livin B	-0.0452647	1.03187	-0.0112033	0.0968841	0.57985	0.718123	1665.33
3497-13_2	IFN-aA	-0.0451743	1.03181	0.0240076	0.104528	0.481117	0.645686	1381.77
8347-222_3	DB129	-0.045139	1.03178	-0.0152567	0.0829663	0.766065	0.851118	2200.14
8520-8_3	ADA30	-0.0451029	1.03176	0.0383851	0.0967179	0.582066	0.719627	1671.69
9753-17_3	Ezrin	-0.0449619	1.03166	-0.0934692	0.204196	0.00920311	0.0544976	26.4313
8397-147_3	QSOX2	-0.0448923	1.03161	-0.0295587	0.104902	0.476488	0.641573	1368.47
9189-76_3	ghrelin	-0.0448363	1.03157	-0.00102598	0.143415	0.140616	0.304561	403.848
10471-25_3	LRRN3	-0.0447754	1.03152	0.068348	0.106356	0.458701	0.626135	1317.39
9116-28_3	HECA2	-0.044656	1.03144	-0.018446	0.102784	0.502995	0.664491	1444.6
11105-171_3	Alpha enolase	-0.0445812	1.03138	-0.0175866	0.091774	0.648691	0.769216	1863.04
3498-53_2	IL-17	-0.0444218	1.03127	-0.0127374	0.0968841	0.57985	0.718123	1665.33
5134-52_2	TIMD3	-0.0443314	1.03121	-0.0282598	0.134192	0.195564	0.369028	561.661
4301-58_2	Thymidine kinase	-0.0443106	1.03119	-0.0310936	0.194142	0.0154316	0.0757601	44.3197
2192-63_10	CTACK	-0.0442419	1.03114	-0.0143385	0.0978812	0.566601	0.709982	1627.28
7735-17_3	PEDF	-0.0439991	1.03097	-0.0543136	0.18737	0.0215389	0.0937267	61.8596
6400-33_3	P5I13	-0.0438993	1.0309	0.0167158	0.0886165	0.691401	0.79972	1985.71
2687-2_1	MIA	-0.0437027	1.03076	0.0423388	0.0928126	0.634622	0.758483	1822.64
4246-40_2	NCAM-L1	-0.0435101	1.03062	-0.136377	0.182011	0.0278088	0.109257	79.867
9565-6_3	PAWR	-0.0434732	1.03059	0.0313745	0.141836	0.149021	0.315392	427.987
3366-51_2	ECM1	-0.0433235	1.03048	-0.059722	0.135355	0.187828	0.358196	539.443
7198-197_3	FA20B	-0.0432552	1.03044	-0.0256423	0.0851267	0.737955	0.833967	2119.41
8014-359_3	MANEA	-0.0432129	1.03041	0.0481784	0.139801	0.160449	0.32728	460.81
6919-3_3	HBAZ	-0.0430974	1.03032	0.00405531	0.113295	0.378931	0.55525	1088.29
4158-54_2	uPA	-0.0428528	1.03015	-0.00349975	0.102119	0.511445	0.66858	1468.87
2960-66_2	Properdin	-0.0428436	1.03014	-0.0730735	0.168259	0.0517797	0.163471	148.711
2982-82_2	Galectin-4	-0.0427692	1.03009	0.0208578	0.0924803	0.639123	0.761643	1835.56
6520-87_3	MGP	-0.0425496	1.02993	-0.00580647	0.0735771	0.875904	0.926555	2515.6
2598-9_3	4-1BB	-0.0422005	1.02968	0.00826933	0.0673868	0.931261	0.958975	2674.58
8280-238_3	Vitronectin	-0.0419751	1.02952	-0.00845317	0.117532	0.334733	0.51163	961.353
4918-21_1	Kininogen, HMW	-0.0419688	1.02952	-0.0270253	0.14059	0.155937	0.324531	447.852
4696-2_2	FABP	-0.0419046	1.02947	0.0185088	0.102327	0.508798	0.66858	1461.27
11102-22_3	REG4	-0.0418442	1.02943	-0.0130522	0.0661404	0.94033	0.963478	2700.63
5682-13_3	VASN	-0.0417069	1.02933	-0.0251718	0.144287	0.136138	0.300298	390.988
2950-57_2	IGFBP-4	-0.041694	1.02932	-0.00994138	0.120939	0.301813	0.482363	866.806
7211-2_3	RNase 1	-0.0414773	1.02917	-0.0246611	0.102867	0.501943	0.664323	1441.58
3847-56_2	ETHE1	-0.0413135	1.02905	0.00828604	0.0971749	0.575977	0.716106	1654.21
2515-14_3	GFRa-2	-0.0412595	1.02901	-0.0090668	0.140922	0.154068	0.323217	442.484
3452-17_2	LCK	-0.0412448	1.029	0.0144922	0.069838	0.911328	0.948341	2617.33
6986-17_3	HS3SB	-0.0412018	1.02897	-0.00363042	0.131242	0.216287	0.388721	621.177
3172-28_2	ARSB	-0.0409007	1.02876	-0.0318666	0.0975904	0.570456	0.712326	1638.35
2915-6_2	PCNA	-0.0407762	1.02867	0.0124159	0.0952638	0.601541	0.73533	1727.62
4969-2_1	Carbonic anhydrase I	-0.0407307	1.02863	-0.27373	0.200789	0.0109968	0.0605475	31.5828
10342-55_3	PIAS4	-0.0405181	1.02848	0.0333934	0.157208	0.0823642	0.218421	236.55
7817-36_3	CCNC	-0.0401941	1.02825	0.118205	0.295721	2.5081e-05	0.00120055	0.0720327
10009-2_3	IRF1	-0.0401108	1.02819	0.0128622	0.138513	0.168033	0.337005	482.592
2943-5_2	Cytochrome P450 3A4	-0.0399088	1.02805	-0.0828168	0.145534	0.129942	0.292926	373.194
6561-77_3	Ig K chain V-I region HK102-like	-0.0395427	1.02779	-0.0262823	0.107354	0.446706	0.613259	1282.94
4128-27_2	Eotaxin-2	-0.0395379	1.02778	-0.0358151	0.109472	0.421789	0.590053	1211.38
6921-24_3	B4GT3	-0.0394291	1.02771	0.0102655	0.0800582	0.802591	0.875444	2305.04
2992-59_2	IL-17 sR	-0.0392794	1.0276	-0.0275911	0.0679269	0.927105	0.956753	2662.64
8887-21_3	NUDC	-0.0391929	1.02754	0.0260759	0.0697964	0.911689	0.948341	2618.37
8990-42_3	AT1B3	-0.0390262	1.02742	-0.0639227	0.140299	0.157588	0.325606	452.592
3730-81_2	TNR4	-0.0389058	1.02733	0.00500306	0.115912	0.351211	0.529767	1008.68
5981-6_3	ES1	-0.038814	1.02727	0.00904514	0.0692563	0.916304	0.951763	2631.63
9909-4_3	CLM9	-0.0387914	1.02725	0.0435758	0.100665	0.530134	0.680619	1522.55
9394-19_3	Aminopeptidase	-0.0386124	1.02713	-0.0788101	0.195638	0.0143132	0.0722698	41.1074
3331-8_1	RGMB	-0.0385943	1.02711	-0.03162	0.149564	0.111465	0.269467	320.126
8252-2_3	NOTUM	-0.0384701	1.02702	-0.237831	0.247237	0.000749647	0.0112722	2.15299
7266-4_3	SPA9	-0.0383781	1.02696	0.00854346	0.102036	0.512506	0.669053	1471.92
5534-49_2	TRAIL R2	-0.0383366	1.02693	0.0585292	0.171292	0.0453358	0.150005	130.204
5350-14_2	GPC6	-0.038172	1.02681	-0.0208177	0.0715829	0.895516	0.940374	2571.92
6458-6_3	RPN1	-0.0380573	1.02673	0.0357655	0.113295	0.378931	0.55525	1088.29
3359-11_2	CDK8/cyclin C	-0.0377442	1.02651	-0.0167406	0.159742	0.0742548	0.207605	213.26
9027-10_3	NLGN2	-0.0375683	1.02638	0.0303662	0.177815	0.0337918	0.123788	97.0499
2609-59_2	Cystatin C	-0.0374402	1.02629	-0.0538286	0.183839	0.0255093	0.104297	73.2626
7773-20_3	KI2L2	-0.0374335	1.02629	-0.0531819	0.0888243	0.688602	0.797124	1977.66
4254-6_2	NUDC3	-0.0374329	1.02629	0.0211344	0.154466	0.0919662	0.235407	264.127
5526-53_3	GITR	-0.0373026	1.02619	0.0766925	0.176028	0.0366641	0.129679	105.299
2330-2_1	SDF-1	-0.0371486	1.02608	0.0112855	0.109763	0.418432	0.587934	1201.74
9261-14_3	EphB6	-0.0370545	1.02602	-0.0600746	0.173536	0.0410281	0.141286	117.833
4134-4_2	HB-EGF	-0.0370455	1.02601	0.00588919	0.0916909	0.649817	0.769915	1866.27
2278-61_4	TIMP-2	-0.0370292	1.026	-0.0430747	0.162692	0.0656783	0.189336	188.628
5404-53_3	DR6	-0.0370181	1.02599	-0.0347767	0.132364	0.208217	0.383579	598
5094-62_3	JAML1	-0.0370085	1.02598	-0.0246746	0.117491	0.335149	0.511721	962.548
4469-78_2	ST4S6	-0.036684	1.02575	-0.0300579	0.0960116	0.591507	0.727541	1698.81
5694-57_3	SMOC1	-0.0366302	1.02572	0.0113888	0.0848359	0.741778	0.834463	2130.39
3894-15_2	NAGK	-0.0364974	1.02562	-0.00374705	0.101786	0.515693	0.671078	1481.07
9310-2_3	CD8B	-0.0362521	1.02545	0.0377741	0.109431	0.42227	0.590438	1212.76
7157-22_3	PCDA4	-0.0362475	1.02544	0.0679163	0.107021	0.450685	0.617248	1294.37
3030-3_2	DC-SIGNR	-0.0361484	1.02537	-0.0297012	0.128957	0.23346	0.410845	670.498
9557-5_3	MANS1	-0.0360608	1.02531	-0.052319	0.101413	0.520489	0.675788	1494.84
8336-267_3	GRM1C	-0.0359614	1.02524	0.0404975	0.171334	0.0452526	0.150005	129.965
7968-15_3	CRTAM	-0.035891	1.02519	0.0512027	0.0835064	0.759104	0.846988	2180.15
9748-31_3	GSTM3-3	-0.035865	1.02517	-0.160797	0.193644	0.0158215	0.0769153	45.4394
8792-17_3	PODXL	-0.0358184	1.02514	0.0137009	0.149398	0.112181	0.269817	322.185
6361-49_3	PTPRR	-0.0355178	1.02492	0.0194972	0.0582883	0.980732	0.987405	2816.66
5255-22_3	PDE4D	-0.0353671	1.02482	0.106756	0.215829	0.00489856	0.0372187	14.0687
9899-28_3	KIF1C	-0.035311	1.02478	0.014512	0.0950561	0.604334	0.736379	1735.65
2632-5_2	IL-12 Rb1	-0.0352103	1.02471	-0.017353	0.0921064	0.644188	0.766725	1850.11
10666-7_3	GNPTG	-0.0349022	1.02449	-0.0342209	0.166224	0.0565357	0.172368	162.371
2636-10_2	Lymphotoxin b R	-0.0348603	1.02446	-0.0368363	0.170087	0.0478073	0.156845	137.302
6439-59_3	CN093	-0.0348214	1.02443	-0.0192054	0.0840881	0.751556	0.841786	2158.47
2737-22_2	NovH	-0.0345246	1.02422	-0.00603013	0.0975904	0.570456	0.712326	1638.35
8925-25_3	RIR2B	-0.0343397	1.02409	-0.0859032	0.210511	0.00656367	0.0440441	18.8509
4306-4_2	Transketolase	-0.0340655	1.02389	-0.115173	0.19705	0.0133243	0.0687028	38.2675
9277-16_3	PAP1	-0.0339985	1.02385	-0.0331731	0.123847	0.275565	0.455103	791.424
10699-52_3	LRP1	-0.0339115	1.02378	0.0560432	0.135604	0.186202	0.35632	534.773
7202-107_3	SEMA6C	-0.033894	1.02377	-0.129559	0.224636	0.00296908	0.0272012	8.52719
5792-8_2	AFP	-0.0338586	1.02375	0.0135675	0.108932	0.428065	0.595929	1229.4
9361-7_3	PCDC2	-0.0334529	1.02346	0.0795467	0.25243	0.000536306	0.00885213	1.54027
8786-6_3	F171B	-0.0333861	1.02341	0.00062651	0.1113	0.400948	0.571759	1151.52
4535-50_2	BST1	-0.0332286	1.0233	-0.0535336	0.100706	0.529596	0.680537	1521
2677-1_1	ERBB1	-0.0331096	1.02322	-0.0204828	0.125384	0.262335	0.442931	753.425
2647-66_2	Rab GDP dissociation inhibitor beta	-0.0328941	1.02306	-0.00347749	0.12098	0.301426	0.482013	865.695
6647-55_3	PolyUbiquitin K63	-0.0327267	1.02294	-0.0172866	0.0786456	0.819638	0.886829	2354
4127-75_1	C6	-0.0327041	1.02293	-0.0116969	0.086747	0.716476	0.817836	2057.72
10451-11_3	NUCB1	-0.0325409	1.02281	-0.0397182	0.140798	0.154767	0.323502	444.491
3235-50_2	WFKN2	-0.0322895	1.02263	-0.0571609	0.144454	0.135298	0.300059	388.576
2858-29_2	Hat1	-0.0320622	1.02247	0.0171077	0.139842	0.160209	0.327023	460.121
10363-13_3	SMAD3	-0.0320383	1.02246	-0.022763	0.0883257	0.695317	0.801667	1996.95
8681-93_3	PGRC2	-0.0319167	1.02237	0.0185072	0.0806813	0.794915	0.870608	2283
3061-61_2	Cathepsin B	-0.0319026	1.02236	0.0959476	0.217781	0.00439148	0.0349372	12.6123
8528-74_3	ISLR2	-0.0318997	1.02236	-0.0652892	0.123556	0.278113	0.458257	798.742
2631-50_2	IL-10 Rb	-0.0318474	1.02232	-0.0124635	0.12555	0.260936	0.441868	749.408
8924-55_3	CALY	-0.0317705	1.02227	0.0259174	0.139053	0.164819	0.333849	473.36
9097-5_3	K1324	-0.031523	1.02209	0.0467413	0.133486	0.20038	0.373119	575.493
5837-49_3	LIF sR	-0.0314706	1.02205	-0.0679735	0.128916	0.233782	0.410907	671.422
10903-50_3	STX8	-0.0314407	1.02203	-0.0375786	0.108226	0.43635	0.604629	1253.2
4143-74_2	Lymphotactin	-0.0313788	1.02199	0.00117907	0.089946	0.673449	0.784962	1934.15
8967-6_3	DUS26	-0.0311733	1.02184	0.0414462	0.0938928	0.620015	0.747244	1780.68
2723-9_2	IL-1F7	-0.0311408	1.02182	0.0186986	0.121604	0.295663	0.476779	849.144
3387-1_2	PAK3	-0.0310993	1.02179	-0.0338404	0.127046	0.248594	0.428035	713.962
7747-47_3	NDUBB	-0.0310609	1.02176	-0.047379	0.121604	0.295663	0.476779	849.144
5602-62_3	RNS10	-0.0310557	1.02176	0.0346852	0.172538	0.0428965	0.14443	123.199
8018-43_3	VSIG2	-0.0309624	1.02169	-0.0572775	0.119776	0.31279	0.494404	898.333
9088-20_3	SL9B2	-0.0308415	1.02161	-0.200708	0.183257	0.026222	0.104451	75.3095
8971-9_3	NRX1A	-0.0305311	1.02139	-0.00826713	0.108184	0.43684	0.604629	1254.6
5242-37_3	MP2K4	-0.0303992	1.02129	-0.0472679	0.0691317	0.917351	0.951818	2634.63
7736-28_3	OPALI	-0.0301761	1.02114	0.00036741	0.140881	0.154301	0.323233	443.153
7958-15_3	KIRR2	-0.0300348	1.02104	0.00316734	0.100208	0.536062	0.684863	1539.57
7879-12_3	Cytochrome P450 3A4	-0.0298941	1.02094	0.145501	0.267885	0.000189969	0.00495993	0.545592
8245-27_3	sICAM-5	-0.0297624	1.02084	-0.031389	0.0934774	0.625629	0.750859	1796.81
3166-92_1	Siglec-3	-0.0296866	1.02079	-0.0607748	0.097715	0.568803	0.7115	1633.6
4695-49_2	CASA	-0.0296789	1.02078	0.0236887	0.0745326	0.865962	0.919764	2487.04
9201-13_3	Transgelin-2	-0.0293904	1.02058	0.0514099	0.142086	0.147667	0.314149	424.101
3620-67_2	IL22RA1	-0.0292787	1.0205	0.055549	0.110968	0.404691	0.574529	1162.27
2748-3_2	Activin A	-0.0292593	1.02049	-0.0306103	0.106606	0.455686	0.623205	1308.73
9954-2_3	NPPL3	-0.0292366	1.02047	-0.00346358	0.0621936	0.964195	0.978505	2769.17
4883-56_2	Insulin	-0.0289503	1.02027	0.0425524	0.0795181	0.809169	0.880492	2323.93
6506-54_3	TMEDA	-0.0288632	1.02021	-0.0252711	0.0858745	0.728077	0.827063	2091.04
4203-50_2	Cofilin-1	-0.0287848	1.02015	0.00548827	0.0738263	0.873343	0.92555	2508.24
5097-14_3	KI3S1	-0.0286606	1.02006	0.0197415	0.112214	0.390762	0.563671	1122.27
3413-50_2	BFL1	-0.0285896	1.02001	-0.0175821	0.133112	0.202967	0.374628	582.921
6069-71_3	SUMF2	-0.0285598	1.01999	-0.00428942	0.0807229	0.794401	0.870476	2281.52
11516-7_3	FABPL	-0.0282542	1.01978	-0.145625	0.176859	0.0353026	0.127697	101.389
5723-4_3	INSL3	-0.0280754	1.01965	0.0176095	0.0779809	0.827477	0.890747	2376.51
4707-50_2	2014-03-03	-0.0280093	1.0196	-0.0222265	0.113295	0.378931	0.55525	1088.29
2201-17_6	Endostatin	-0.027837	1.01948	-0.0330567	0.105983	0.463242	0.629939	1330.43
9599-6_3	PIANP	-0.0277718	1.01944	-0.0139293	0.082177	0.776147	0.857674	2229.1
6406-3_3	NMES1	-0.0277414	1.01941	-0.0397155	0.137183	0.176157	0.346523	505.923
7980-72_3	B3GN2	-0.0275812	1.0193	-0.0370109	0.109514	0.421309	0.589668	1210
2961-1_2	Protein C	-0.0275576	1.01929	-0.0626956	0.18899	0.0199087	0.0887853	57.1777
7948-129_3	GLTD2	-0.0272969	1.0191	0.0163073	0.10216	0.510915	0.66858	1467.35
10516-53_3	ITM2A	-0.0272174	1.01904	0.064236	0.139925	0.15973	0.327023	458.745
8890-9_3	T132B	-0.0270642	1.01894	-0.0313215	0.0805567	0.796458	0.871069	2287.43
4906-35_1	Coagulation Factor V	-0.0268448	1.01878	-0.0477174	0.164728	0.060265	0.179752	173.081
7808-5_3	GLCE	-0.026827	1.01877	-0.0763493	0.180307	0.0301144	0.115165	86.4887
8009-121_3	SURF1	-0.0268087	1.01876	0.0448038	0.0582468	0.980872	0.987405	2817.07
7838-27_3	SMR3A	-0.0267884	1.01874	0.0408636	0.153968	0.093809	0.239059	269.419
9329-28_3	TRML1	-0.0266145	1.01862	0.0624869	0.142418	0.145878	0.312193	418.962
3010-53_2	TSLP	-0.0265747	1.01859	-0.00176437	0.0811799	0.788712	0.865894	2265.18
7965-25_3	HBAT	-0.0264488	1.0185	0.00300157	0.0734109	0.877598	0.928005	2520.46
4224-7_2	HNRPQ	-0.0263159	1.01841	-0.0530868	0.155588	0.0879305	0.227921	252.536
5699-19_3	CI061	-0.0261954	1.01832	-0.112098	0.130619	0.220872	0.395477	634.346
10772-21_3	CGAT2	-0.02616	1.0183	-0.0572461	0.145617	0.129537	0.292926	372.031
10852-114_3	HNRDL	-0.0260222	1.0182	-0.0803901	0.124886	0.266563	0.446209	765.569
8697-38_3	Glypican 1	-0.0258362	1.01807	-0.0409035	0.142543	0.145212	0.311463	417.049
2783-18_2	LD78-beta	-0.0257041	1.01798	-0.0156475	0.0980058	0.564951	0.708842	1622.54
8768-4_3	Bcl-10	-0.0254882	1.01782	0.0397486	0.147196	0.12204	0.284036	350.5
8032-23_3	MCCD1	-0.0253323	1.01771	0.0590216	0.135563	0.186472	0.35632	535.549
7696-104_3	NBR1	-0.0253052	1.01769	-0.0375104	0.194308	0.0153036	0.0752602	43.9519
9092-33_3	ANGL1	-0.0252302	1.01764	0.0118033	0.100208	0.536062	0.684863	1539.57
2614-28_2	Ephrin-A4	-0.0250242	1.0175	-0.0369588	0.117948	0.330593	0.509095	949.463
4495-33_2	Kininogen, HMW	-0.0248944	1.01741	0.0101401	0.10968	0.41939	0.588416	1204.49
4152-58_2	Prekallikrein	-0.0248676	1.01739	-0.0550173	0.159701	0.0743821	0.207605	213.625
4309-59_3	Triosephosphate isomerase	-0.0247612	1.01731	-0.0995916	0.171541	0.0448385	0.149494	128.776
3405-6_2	UFC1	-0.0247262	1.01729	0.0121801	0.0992522	0.548536	0.694313	1575.4
2837-3_2	Met	-0.0247191	1.01728	-0.0363941	0.0955546	0.597634	0.732255	1716.41
4232-19_2	IGF-I sR	-0.0245448	1.01716	0.00513534	0.0867885	0.715922	0.817546	2056.13
8963-8_3	Vti1-rp1	-0.0243482	1.01702	0.0569133	0.102784	0.502995	0.664491	1444.6
6276-16_3	Furin	-0.0242478	1.01695	-0.00137847	0.0730785	0.880954	0.929842	2530.1
7267-2_3	LCB2	-0.0241698	1.01689	0.0413084	0.171749	0.0444277	0.148541	127.596
2828-82_2	HAI-1	-0.0239532	1.01674	-0.163858	0.185376	0.0237075	0.100277	68.088
5704-74_3	Granzyme M	-0.0239047	1.01671	-0.00960885	0.084005	0.752637	0.842062	2161.57
2182-54_1	C4b	-0.0238175	1.01665	0.0361682	0.0685501	0.922142	0.955753	2648.39
8250-2_3	PTPRJ	-0.0237014	1.01656	-0.0189763	0.137474	0.174354	0.345103	500.745
8970-9_3	RIPK2	-0.0236511	1.01653	0.00505759	0.106232	0.460212	0.627006	1321.73
8793-13_3	ALKB5	-0.0234878	1.01641	0.0419194	0.132032	0.210584	0.38568	604.797
9878-3_3	SULT 1E	-0.0233954	1.01635	-0.0114042	0.0804321	0.797997	0.871756	2291.85
5017-19_1	Peroxiredoxin-5	-0.0233731	1.01633	0.0161992	0.100249	0.535522	0.684782	1538.02
11510-31_3	Apo L1	-0.0233515	1.01632	-0.00686504	0.0436228	0.99969	0.99969	2871.11
8918-64_3	FAK2	-0.0233324	1.0163	-0.0243467	0.100457	0.532826	0.683159	1530.28
2816-50_2	BCAM	-0.0231512	1.01618	-0.0154409	0.130494	0.221798	0.396207	637.005
4708-3_2	17-beta-HSD 1	-0.0231332	1.01616	-0.00701128	0.113336	0.378481	0.55525	1087
7020-13_3	CHST5	-0.0229223	1.01602	0.0577147	0.115829	0.35207	0.530228	1011.14
9294-45_3	MFAP2	-0.0228845	1.01599	-0.0294145	0.156211	0.0857533	0.225259	246.284
3859-50_2	PSA1	-0.0228604	1.01597	0.0188954	0.0717906	0.893548	0.939337	2566.27
8242-9_3	CLC2L	-0.0227839	1.01592	-0.0343926	0.102119	0.511445	0.66858	1468.87
5268-49_3	MMP-16	-0.0226503	1.01582	0.00276684	0.121894	0.293	0.47435	841.497
3839-60_2	AIP	-0.022431	1.01567	-0.0313503	0.111217	0.401882	0.572522	1154.2
7187-3_3	PPM1L	-0.0223783	1.01563	0.055288	0.123182	0.281414	0.460788	808.222
2620-4_2	gp130, soluble	-0.0223449	1.01561	0.0113865	0.0910677	0.658261	0.776396	1890.53
8051-10_3	AGGF1	-0.0222644	1.01555	0.00563131	0.175364	0.0377862	0.133483	108.522
5308-89_2	Elastase	-0.0222519	1.01554	0.0524501	0.0839219	0.753718	0.842615	2164.68
10892-8_3	OSMR	-0.022138	1.01546	-0.0133468	0.0616951	0.966688	0.979572	2776.33
3469-74_1	RPS6KA3	-0.0220685	1.01541	-0.0646944	0.118238	0.327715	0.507658	941.199
4324-33_2	CYTT	-0.0218908	1.01529	0.0432272	0.0783133	0.823573	0.888737	2365.3
3623-84_4	LY86	-0.0216784	1.01514	0.0124544	0.0645617	0.950763	0.97105	2730.59
8034-6_3	DRGX	-0.0212297	1.01482	-0.0486531	0.0869963	0.713148	0.816001	2048.16
5100-53_3	LIMP II	-0.0212144	1.01481	0.0334835	0.136311	0.181654	0.351557	521.711
3024-18_2	a2-Antiplasmin	-0.0210841	1.01472	0.00250449	0.0790195	0.815176	0.885471	2341.19
2763-66_2	FGF-20	-0.0210493	1.0147	-0.0373384	0.132073	0.210287	0.38568	603.944
8699-43_3	CRIM1	-0.020912	1.0146	0.00703787	0.112505	0.387555	0.560831	1113.06
2994-71_2	IL-1Rrp2	-0.0209071	1.0146	-0.0307292	0.139136	0.164329	0.333771	471.952
3376-49_2	IL-17 RD	-0.0207674	1.0145	-0.0112233	0.0952223	0.602099	0.73533	1729.23
3828-54_2	PDGF-CC	-0.0207322	1.01447	0.0478375	0.116286	0.347362	0.525618	997.622
6649-51_3	NET1	-0.0206299	1.0144	0.0268282	0.084919	0.740686	0.834176	2127.25
3518-54_2	TAFI	-0.020523	1.01433	-0.0174596	0.118571	0.324448	0.505855	931.814
6086-15_3	CRDL2	-0.0204072	1.01425	-0.0934386	0.142709	0.144327	0.310959	414.508
10080-9_3	EI2BA	-0.0203521	1.01421	0.0154825	0.0658496	0.942341	0.965141	2706.4
8889-5_3	CCPG1	-0.0202861	1.01416	0.00265663	0.10403	0.487322	0.650668	1399.59
6904-14_3	LRRT2	-0.0202419	1.01413	-0.0927325	0.137059	0.176934	0.346935	508.155
2715-25_2	EPO-R	-0.0201397	1.01406	-0.0102443	0.0909431	0.659949	0.77743	1895.37
3214-3_2	NRP1	-0.0201328	1.01405	-0.0359082	0.0945575	0.611046	0.74204	1754.93
4123-60_2	FGF-4	-0.0199916	1.01395	0.0296762	0.139967	0.159491	0.327023	458.058
2944-66_2	DAN	-0.0199043	1.01389	-0.0940934	0.209722	0.00685077	0.0458564	19.6754
7788-1_3	CF6	-0.0194897	1.0136	-0.0380109	0.0749481	0.861535	0.917098	2474.33
8905-20_3	KCMB3	-0.0193687	1.01352	0.0351656	0.112505	0.387555	0.560831	1113.06
4430-44_3	Collectin Kidney 1	-0.0193586	1.01351	-0.142883	0.151101	0.105013	0.259748	301.598
8859-51_3	CAH11	-0.01929	1.01346	-0.00344689	0.0673868	0.931261	0.958975	2674.58
6412-26_3	IR3IP	-0.0192667	1.01344	0.0147243	0.083091	0.764463	0.850654	2195.54
3357-67_2	CDK2/cyclin A	-0.0191241	1.01334	-0.0170778	0.0680931	0.925799	0.956431	2658.89
3422-4_2	CDK1/cyclin B	-0.018943	1.01322	0.0134511	0.138346	0.169032	0.337594	485.461
4703-87_2	TNF-b	-0.0189032	1.01319	0.013688	0.108808	0.42952	0.597666	1233.58
8339-72_3	Gastrin-releasing peptide	-0.0188651	1.01316	-0.00334556	0.0915247	0.652069	0.77131	1872.74
6643-62_3	CD47	-0.0187646	1.01309	0.00162624	0.0888658	0.688041	0.796796	1976.05
8897-3_3	L37A2	-0.01862	1.01299	0.0426863	0.133652	0.199239	0.371809	572.215
7071-23_4	MA1B1	-0.0186075	1.01298	-0.019791	0.112547	0.387098	0.560831	1111.75
7800-85_3	N2DL4	-0.0186041	1.01298	0.00239311	0.0747403	0.863756	0.918781	2480.71
10748-216_3	PCDB2	-0.0185976	1.01297	-0.0390619	0.133984	0.196971	0.370512	565.702
2945-25_1	ER	-0.0185046	1.01291	0.0455167	0.117781	0.332245	0.509726	954.207
2642-4_1	PAFAH beta subunit	-0.0183136	1.01277	-0.000534529	0.0788533	0.817164	0.885955	2346.89
8872-1_3	SC61G	-0.0182859	1.01276	0.00497612	0.0897383	0.676259	0.786322	1942.21
3191-50_2	WFKN1	-0.0181517	1.01266	-0.0531154	0.137308	0.175383	0.345709	503.699
3065-65_1	FGF-5	-0.018151	1.01266	0.0595546	0.202368	0.0101296	0.0573924	29.0922
3867-49_1	SE6L2	-0.0179868	1.01255	-0.0129005	0.150145	0.108986	0.264812	313.008
3208-2_4	MATN3	-0.0179755	1.01254	0.0090223	0.0759867	0.850207	0.909082	2441.79
6590-54_3	Neuropilin-2	-0.017959	1.01253	0.0121108	0.102784	0.502995	0.664491	1444.6
4976-57_1	CRK	-0.0179366	1.01251	0.0206207	0.0927711	0.635185	0.75884	1824.25
7152-5_3	TIMD3	-0.0179099	1.01249	-0.0434732	0.102991	0.500367	0.663154	1437.06
5111-15_3	NRX3B	-0.0177017	1.01235	-0.0455768	0.111425	0.399549	0.570899	1147.51
4436-1_2	ENTP3	-0.0176833	1.01233	-0.0242799	0.076236	0.847434	0.90713	2433.83
10514-5_3	PGD2 synthase	-0.0175779	1.01226	-0.0214479	0.128708	0.235394	0.41273	676.052
8066-38_3	SYT9	-0.0175638	1.01225	0.0578978	0.142252	0.146771	0.313402	421.525
5356-2_3	MIF	-0.01756	1.01225	-0.0306486	0.101329	0.521557	0.675953	1497.91
5254-69_3	PDE3A	-0.0175327	1.01223	-0.0167425	0.0680515	0.926127	0.956431	2659.84
4459-68_2	PCSK7	-0.0174963	1.0122	0.0348445	0.0681346	0.92547	0.956431	2657.95
7859-21_3	PCDGK	-0.0173758	1.01212	-0.0175357	0.0850021	0.739594	0.833967	2124.11
9756-6_3	TAGL	-0.0172993	1.01206	-0.100185	0.107686	0.442745	0.60957	1271.56
8467-9_3	Activin AB	-0.0171926	1.01199	0.00577205	0.0840465	0.752097	0.841786	2160.02
7969-163_3	WFD11	-0.0169468	1.01182	-0.0443526	0.139177	0.164084	0.333746	471.25
8037-53_3	DJB14	-0.0167374	1.01167	0.00351427	0.112256	0.390303	0.563292	1120.95
6508-68_3	SG1D2	-0.0166989	1.01164	-0.0229407	0.109389	0.422751	0.590823	1214.14
9945-8_3	ARMC5	-0.0164627	1.01148	0.0287759	0.104196	0.485249	0.649411	1393.64
9576-58_3	MNX1	-0.0164507	1.01147	0.0532981	0.200332	0.0112601	0.061248	32.3389
8275-31_3	PEAR1	-0.0163137	1.01137	-0.0120548	0.157084	0.0827816	0.21872	237.749
6572-10_3	LRRT4	-0.0162058	1.0113	0.103877	0.231408	0.00199306	0.0206645	5.72407
2754-50_2	C3	-0.0161833	1.01128	-0.00764814	0.0781055	0.826016	0.889842	2372.32
10372-18_3	STAT6	-0.0161209	1.01124	0.0148947	0.138014	0.171044	0.339723	491.239
8929-7_3	BDP1	-0.0159796	1.01114	0.013773	0.085833	0.728627	0.827063	2092.62
7856-51_3	F151A	-0.0158654	1.01106	0.0470338	0.087204	0.710371	0.815096	2040.19
8659-68_3	G6B	-0.0158449	1.01104	0.016096	0.0823432	0.774034	0.857649	2223.03
3168-8_2	ADAMTS-5	-0.0157983	1.01101	-0.00658076	0.0736602	0.875053	0.926337	2513.15
5001-6_2	Mammaglobin 2	-0.0155949	1.01087	0.00815712	0.118446	0.325671	0.505855	935.326
5412-53_3	CD27	-0.0155775	1.01086	-0.0558029	0.13361	0.199524	0.372099	573.033
6990-44_3	SDF2L	-0.015574	1.01085	0.00633558	0.0605733	0.971879	0.981447	2791.24
8352-26_3	SIG12	-0.0155057	1.01081	-0.0566009	0.112838	0.383909	0.558555	1102.59
3873-51_2	TMA	-0.015496	1.0108	-0.00574413	0.0563772	0.986485	0.991317	2833.18
9276-7_3	CBPA2	-0.0153525	1.0107	-0.0299307	0.111508	0.398619	0.570705	1144.83
6217-23_3	QSCN6	-0.0152671	1.01064	0.0142976	0.0901537	0.670638	0.782957	1926.07
5061-27_3	B7-H2	-0.0151954	1.01059	0.143613	0.131741	0.212672	0.386333	610.793
3418-12_2	CAMK1D	-0.0151901	1.01058	0.0033977	0.118654	0.323634	0.505426	929.478
5335-73_3	annexin VI	-0.0149632	1.01043	0.0309208	0.11479	0.362925	0.541747	1042.32
5011-11_1	PBEF	-0.0148915	1.01038	0.0638791	0.0925218	0.63856	0.761289	1833.94
5677-15_3	CB066	-0.0147841	1.0103	0.0284218	0.12285	0.284372	0.463413	816.717
10452-24_3	SYT3	-0.0145524	1.01014	0.00756406	0.0667221	0.936189	0.961222	2688.73
9219-70_3	NENF	-0.0141493	1.00986	0.151551	0.172912	0.0421873	0.143145	121.162
3441-64_2	GSK-3 alpha/beta	-0.0141128	1.00983	-0.0196611	0.0831325	0.763929	0.850654	2194
5599-88_3	PCYXL	-0.0137732	1.00959	0.0375374	0.112921	0.383001	0.55846	1099.98
10571-14_3	MGAT1	-0.0137249	1.00956	0.0185964	0.066639	0.93679	0.961222	2690.46
5532-53_3	bFGF-R	-0.0136962	1.00954	-0.0257047	0.101288	0.522091	0.676035	1499.45
8346-9_3	DPP2	-0.0134697	1.00938	0.0561852	0.198504	0.012371	0.0655529	35.5296
3374-49_2	HCK	-0.0131755	1.00917	-0.00898043	0.0849605	0.74014	0.834176	2125.68
3187-52_2	CRIS3	-0.0131149	1.00913	0.0253189	0.0773577	0.83471	0.897189	2397.29
8269-327_3	ARSK	-0.0129213	1.009	0.0208091	0.100249	0.535522	0.684782	1538.02
8818-13_3	INGR2	-0.0128995	1.00898	0.125413	0.243581	0.00094501	0.013054	2.71407
3388-58_2	PAK7	-0.012768	1.00889	0.0186863	0.125135	0.264443	0.4444	759.479
8316-36_3	RANK	-0.0127168	1.00885	0.138897	0.1457	0.129134	0.292926	370.872
2981-9_3	ESAM	-0.0124651	1.00868	0.00328417	0.0859576	0.726975	0.826553	2087.87
8002-27_3	Spinesin	-0.0123503	1.0086	0.0345505	0.137225	0.175899	0.346489	505.181
8765-23_3	EFNB2	-0.0121458	1.00845	0.0451176	0.148733	0.115086	0.273342	330.527
8760-10_3	DCNL5	-0.011754	1.00818	0.0180988	0.0713336	0.897854	0.941796	2578.64
9244-27_3	PPT1	-0.0117521	1.00818	0.0166278	0.121853	0.29338	0.474429	842.586
7753-21_3	HTAI2	-0.0117511	1.00818	-0.00482202	0.0969256	0.579296	0.718057	1663.74
9595-11_3	B4GT2	-0.0116892	1.00814	-0.00903	0.109846	0.417476	0.587165	1198.99
10659-49_3	MUC4	-0.0116504	1.00811	0.0597611	0.207935	0.00754329	0.0487918	21.6643
9490-3_3	CD032	-0.0115231	1.00802	0.0221087	0.0970503	0.577636	0.716927	1658.97
2333-72_1	TGF-b1	-0.0114383	1.00796	0.0148254	0.0940174	0.618332	0.746469	1775.85
3074-6_2	LBP	-0.0112776	1.00785	-0.00785309	0.0617781	0.96628	0.979572	2775.16
5587-3_3	CC134	-0.0111168	1.00774	0.0297848	0.0859992	0.726424	0.826553	2086.29
9506-10_3	Apo L1	-0.0110099	1.00766	0.0572465	0.124844	0.266918	0.446209	766.588
10945-11_3	Syntaxin-6	-0.011	1.00765	-0.0140297	0.0837557	0.755876	0.844042	2170.88
10087-10_3	Alpha crystallin A chain	-0.0109998	1.00765	0.0654308	0.140216	0.158062	0.325648	453.954
5024-67_1	Rb	-0.0108992	1.00758	0.00826254	0.0972165	0.575424	0.716039	1652.62
3003-29_2	NKp30	-0.0108744	1.00757	0.0310497	0.121853	0.29338	0.474429	842.586
5019-16_2	PGP9,5	-0.0107877	1.00751	0.0112709	0.0988783	0.553444	0.697145	1589.49
5656-53_3	PP11	-0.0106925	1.00744	-0.0269765	0.0829248	0.766599	0.851381	2201.67
8274-64_3	Syntaxin-7	-0.0102518	1.00713	0.051821	0.117989	0.330181	0.509095	948.279
7832-181_3	Protein disulfide isomerase A3	-0.0101676	1.00707	0.0519033	0.114125	0.369985	0.548296	1062.6
5676-54_3	ASIP	-0.00993194	1.00691	0.0401424	0.114915	0.361611	0.54091	1038.55
3083-71_1	XEDAR	-0.00966131	1.00672	0.0474421	0.111342	0.400481	0.571661	1150.18
3122-6_2	SMAC	-0.00952591	1.00662	0.0137545	0.178812	0.032276	0.120856	92.6967
3902-21_2	SKP1	-0.00951933	1.00662	-0.00354265	0.0901122	0.671201	0.783295	1927.69
8766-29_3	LIRA5	-0.00941272	1.00655	0.0313186	0.149522	0.111643	0.269672	320.64
2719-3_4	G-CSF-R	-0.00938742	1.00653	-0.0048354	0.0926464	0.636872	0.760223	1829.1
8958-51_3	CHL1	-0.00936426	1.00651	-0.00126091	0.0699626	0.910242	0.948341	2614.22
10522-167_3	PCDB4	-0.0093614	1.00651	0.0602501	0.076693	0.842298	0.902978	2419.08
8314-71_3	GNS	-0.00910718	1.00633	-0.00216675	0.111716	0.396298	0.56975	1138.17
7002-1_3	MXRA8	-0.00878155	1.00611	0.0694729	0.199294	0.0118797	0.0640123	34.1185
2649-77_2	sICAM-3	-0.00875384	1.00609	0.013994	0.0868301	0.715367	0.817546	2054.53
2468-62_3	MIP-3a	-0.00836655	1.00582	0.0276212	0.135147	0.189192	0.359603	543.359
10490-3_3	RPN1	-0.00833036	1.00579	0.00310178	0.0951392	0.603216	0.73533	1732.44
11505-1_3	CD38	-0.008304	1.00577	0.0909092	0.13469	0.192219	0.363193	552.053
3488-64_2	Catalase	-0.00822318	1.00572	-0.0717616	0.133444	0.200667	0.373119	576.314
3891-56_1	MBD4	-0.00822223	1.00572	0.0256467	0.0951392	0.603216	0.73533	1732.44
3647-49_4	TLR4:MD-2 complex	-0.00820979	1.00571	0.030167	0.0663482	0.938869	0.962668	2696.43
5630-48_3	CM35H	-0.00814175	1.00566	-0.0193086	0.111716	0.396298	0.56975	1138.17
5606-24_3	MFAP1	-0.00805824	1.0056	0.128917	0.262443	0.000275716	0.00618639	0.791857
3236-12_2	GSK-3 alpha/beta	-0.00801529	1.00557	0.00634816	0.133901	0.197536	0.370558	567.325
4995-16_1	HPG-	-0.00794331	1.00552	0.00400465	0.0919402	0.646439	0.768131	1856.57
8458-111_3	a-Synuclein	-0.00780281	1.00542	-0.0103298	0.068467	0.922814	0.95576	2650.32
3773-15_4	sTie-2	-0.00755079	1.00525	0.00861009	0.0907354	0.662763	0.77851	1903.46
8866-53_3	QPCTL	-0.00753392	1.00524	-0.0364036	0.0611134	0.969451	0.980374	2784.26
9959-60_3	TM59L	-0.00742563	1.00516	-0.00261086	0.0825093	0.771916	0.856624	2216.94
4318-12_3	PTP-1C	-0.00742485	1.00516	0.0337446	0.0822185	0.77562	0.857674	2227.58
5008-51_1	Mn SOD	-0.0073129	1.00508	-0.0270949	0.106398	0.458198	0.625746	1315.94
9358-3_3	TGF-a	-0.00731227	1.00508	-0.0447354	0.10403	0.487322	0.650668	1399.59
10076-1_3	AP4M1	-0.00718373	1.00499	0.0663968	0.151018	0.105354	0.259945	302.576
10557-6_3	TEX29	-0.00712087	1.00495	0.00776899	0.0686747	0.921128	0.955047	2645.48
10610-8_3	DB134	-0.00703032	1.00488	-0.0160907	0.0679269	0.927105	0.956753	2662.64
7857-22_3	NEUT	-0.00700376	1.00487	0.0402799	0.0652264	0.946515	0.968088	2718.39
10914-4_3	CHIC2	-0.00700075	1.00486	-0.021131	0.0526797	0.993965	0.996633	2854.67
3601-54_3	CHL1	-0.00676912	1.0047	-0.0131732	0.0791442	0.81368	0.884515	2336.89
9016-12_3	NR1H2	-0.006621	1.0046	0.0411706	0.0921479	0.643625	0.766372	1848.49
5736-1_3	TRML2	-0.00660425	1.00459	-0.00631054	0.12555	0.260936	0.441868	749.408
6586-19_3	ADA11	-0.00655034	1.00455	-0.0186964	0.110012	0.415567	0.585628	1193.51
10504-6_3	F159B	-0.00623943	1.00433	-0.0454608	0.112879	0.383455	0.55846	1101.28
5639-49_3	NETO1	-0.00607755	1.00422	0.0504536	0.155713	0.0874914	0.227604	251.275
3322-52_2	LRIG3	-0.00607127	1.00422	-0.0821496	0.149148	0.113263	0.271303	325.292
2640-3_2	MSP R	-0.00576731	1.00401	-0.0245215	0.124844	0.266918	0.446209	766.588
5451-1_3	ALCAM	-0.00547288	1.0038	-0.0333141	0.102908	0.501418	0.663934	1440.07
7215-18_3	NADH-cytochrome b5 reductase	-0.0053599	1.00372	-0.0705308	0.183673	0.0257111	0.104297	73.8423
7203-125_3	RFNG	-0.00523855	1.00364	0.021631	0.114915	0.361611	0.54091	1038.55
5657-28_3	SIA4A	-0.00521617	1.00362	-0.0033573	0.119194	0.318381	0.498663	914.391
10489-19_3	TCTA	-0.00514611	1.00357	0.0389941	0.103822	0.489918	0.652013	1407.04
5593-11_3	PDIA5	-0.00514527	1.00357	0.0520246	0.143415	0.140616	0.304561	403.848
2695-25_1	PECAM-1	-0.00498301	1.00346	0.0351699	0.15779	0.0804399	0.21668	231.023
6472-40_3	GP100	-0.00481386	1.00334	-0.0234954	0.166639	0.0555357	0.17132	159.499
6399-52_3	D107A	-0.0047434	1.00329	0.0345768	0.139842	0.160209	0.327023	460.121
2611-72_2	Dtk	-0.00469199	1.00326	-0.0312997	0.149273	0.112721	0.270456	323.735
9278-9_3	Epiphycan	-0.00466683	1.00324	-0.0176568	0.0855837	0.731926	0.8289	2102.09
4859-6_1	BMPR1A	-0.00462578	1.00321	-0.0296211	0.0682177	0.924811	0.956104	2656.06
6357-83_3	ELA3B	-0.00448636	1.00311	0.0544088	0.0948899	0.60657	0.73754	1742.07
7082-2_3	B3GN6	-0.00446196	1.0031	0.00148433	0.113378	0.378031	0.55525	1085.7
2869-68_3	PKC-D	-0.00445797	1.00309	0.0375931	0.0920233	0.645313	0.767428	1853.34
6039-24_3	CRHBP	-0.00442173	1.00307	0.0313724	0.0868301	0.715367	0.817546	2054.53
7768-10_3	CBPM	-0.0043662	1.00303	-0.0179645	0.070752	0.903209	0.944996	2594.01
4250-23_3	NSF1C	-0.00430046	1.00299	0.0279081	0.0993768	0.546903	0.693775	1570.71
9339-204_3	FKBP2	-0.0042134	1.00292	0.0080079	0.0436643	0.999684	0.99969	2871.09
6371-50_3	ANGL7	-0.00420184	1.00292	0.0138971	0.139884	0.15997	0.327023	459.432
2998-53_2	JAM-C	-0.00416626	1.00289	-0.0116737	0.0857914	0.729177	0.827063	2094.2
5628-21_3	SEM3G	-0.00414204	1.00288	-0.00239021	0.071209	0.899014	0.942668	2581.97
8888-33_3	CX068	-0.00394283	1.00274	-0.00941996	0.0729954	0.881787	0.930379	2532.49
3209-69_1	MEPE	-0.00389838	1.00271	0.046024	0.136685	0.179282	0.348847	514.898
10901-334_3	ITM2C	-0.00389429	1.0027	0.0673266	0.191857	0.0172922	0.0808845	49.6631
2501-51_3	Cadherin E	-0.00385497	1.00268	0.00949459	0.0833403	0.761251	0.848724	2186.31
4396-54_1	IFN-lambda 1	-0.00380819	1.00264	0.0279405	0.109306	0.423715	0.591594	1216.91
5092-51_3	JAG1	-0.00365594	1.00254	-0.00817645	0.0542169	0.991381	0.994811	2847.25
5082-51_3	IL-1 sR9	-0.00362126	1.00251	0.0200345	0.157042	0.0829211	0.218887	238.149
5121-3_2	SEM6B	-0.00357999	1.00248	-0.0204746	0.109929	0.416521	0.586396	1196.25
4905-63_1	Coactosin-like protein	-0.00350671	1.00243	0.0112643	0.0676361	0.929359	0.957704	2669.12
4397-26_2	IFN-lambda 2	-0.00345117	1.0024	0.0129454	0.134981	0.190288	0.360256	546.508
8458-16_3	a-Synuclein	-0.00318777	1.00221	-0.134338	0.118031	0.329769	0.509095	947.097
8069-85_3	CD3E	-0.00297312	1.00206	-0.0379172	0.107894	0.440279	0.607632	1264.48
3743-1_2	MMP-10	-0.00294375	1.00204	0.0535663	0.0955131	0.598192	0.732626	1718.01
3199-54_2	kallikrein 12	-0.00266659	1.00185	-0.0046417	0.114956	0.361174	0.54091	1037.29
10048-7_3	PEBB	-0.00263937	1.00183	0.0264164	0.0973826	0.573215	0.714218	1646.27
10041-3_3	HNF4A	-0.00259253	1.0018	0.00540563	0.0491483	0.99768	0.999072	2865.34
2843-13_2	SPINT2	-0.00223935	1.00155	-0.0243428	0.0986705	0.556177	0.699361	1597.34
3803-10_2	CYTD	-0.00218464	1.00152	-0.0959759	0.0962194	0.588726	0.725363	1690.82
9054-8_3	F174B	-0.0021558	1.0015	0.0646492	0.169007	0.0501214	0.160121	143.949
8053-16_3	DJB14	-0.00181629	1.00126	-0.0712254	0.21263	0.00584647	0.0412557	16.7911
2794-60_2	SOD	-0.0017474	1.00121	-0.00487154	0.0760698	0.849284	0.908772	2439.15
3738-54_4	CSF-1	-0.00161574	1.00112	-0.0181965	0.0557541	0.988062	0.992208	2837.71
2696-87_2	Persephin	-0.00158357	1.0011	0.021711	0.102285	0.509327	0.66858	1462.79
3473-78_2	Thrombopoietin Receptor	-0.00152798	1.00106	-0.000333455	0.0582883	0.980732	0.987405	2816.66
5687-5_3	GLU2B	-0.00149574	1.00104	0.0160968	0.0595762	0.976019	0.98459	2803.13
10011-65_3	OCRL	-0.00131872	1.00091	0.050778	0.112962	0.382548	0.558271	1098.68
7141-21_3	MGT4B	-0.00116228	1.00081	0.00215866	0.10914	0.425645	0.593712	1222.45
9204-33_3	Corticotropin-lipotropin	-0.00103998	1.00072	0.0437555	0.118446	0.325671	0.505855	935.326
6210-100_3	IFNA5	-0.00102679	1.00071	0.049101	0.155629	0.0877839	0.227921	252.115
3471-49_1	STK16	-0.000851102	1.00059	0.00181867	0.0786041	0.820132	0.886829	2355.42
4960-72_1	annexin I	-0.000850415	1.00059	0.0330052	0.089946	0.673449	0.784962	1934.15
5012-67_1	Myokinase, human	-0.000824331	1.00057	-0.0827379	0.118488	0.325263	0.505855	934.154
4557-61_2	KIRR3	-0.000772233	1.00054	0.0376988	0.124969	0.265855	0.44599	763.536
5262-57_3	BCAR3	-0.000673563	1.00047	-0.0186006	0.0788949	0.816667	0.885955	2345.47
8244-16_3	FUT8	-0.000664433	1.00046	0.0389074	0.093602	0.623944	0.749777	1791.97
2989-17_2	IFN-g	-0.000628479	1.00044	0.00388343	0.0914832	0.652632	0.771658	1874.36
6544-33_3	NELL1	-0.000341121	1.00024	0.0100945	0.0822601	0.775092	0.857674	2226.06
3053-49_2	Flt3 ligand	-0.000313893	1.00022	-0.014554	0.112422	0.38847	0.56121	1115.68
2605-49_2	CD30	-2.54931e-05	1.00002	0.0218098	0.087204	0.710371	0.815096	2040.19
5315-22_3	Troponin T	0.000382112	1.00026	-0.0235934	0.0978812	0.566601	0.709982	1627.28
9082-25_3	SE1L2	0.000393618	1.00027	-0.0174646	0.0889074	0.687481	0.796468	1974.45
4493-92_1	IL-11	0.000593379	1.00041	0.0316921	0.100291	0.534983	0.684702	1536.47
2864-2_3	MEK1	0.000638739	1.00044	-0.0072647	0.0874117	0.70759	0.813205	2032.2
3603-60_5	CLC7A	0.000902643	1.00063	0.0754519	0.0992106	0.549081	0.69439	1576.96
6934-8_3	DB131	0.000926209	1.00064	0.30804	0.329954	1.58049e-06	0.000146425	0.00453917
9466-43_3	G6B	0.000930054	1.00064	0.0697464	0.140382	0.157115	0.325566	451.234
9241-40_3	SIRPG	0.00107469	1.00075	0.00283694	0.0926464	0.636872	0.760223	1829.1
4990-87_1	GP1BA	0.00119136	1.00083	0.0153602	0.0933943	0.626752	0.751266	1800.03
5918-5_3	PSME1	0.00134161	1.00093	0.0438842	0.0938513	0.620576	0.747607	1782.29
4212-5_3	EP15R	0.00137311	1.00095	0.0566268	0.16128	0.0696737	0.19734	200.103
7782-34_3	EP3B	0.00150306	1.00104	-0.0145488	0.0649771	0.948133	0.969052	2723.04
6372-7_3	YBOX2	0.0015146	1.00105	-0.0423923	0.107187	0.448693	0.615106	1288.65
2966-65_2	SCGF-beta	0.00176329	1.00122	0.00941496	0.115829	0.35207	0.530228	1011.14
9713-67_3	PGFRL	0.00176892	1.00123	0.0967787	0.130661	0.220565	0.395172	633.461
2879-9_2	a1-Antichymotrypsin	0.00181976	1.00126	-0.0134521	0.0736602	0.875053	0.926337	2513.15
5204-13_3	PSME3	0.00183967	1.00128	0.0770854	0.214499	0.00527394	0.0386301	15.1468
3766-51_4	STX1a	0.00186518	1.00129	-0.0306457	0.102285	0.509327	0.66858	1462.79
8402-22_3	CYTL1	0.00204276	1.00142	0.0130182	0.0606564	0.971514	0.981424	2790.19
7867-154_3	SIA7A	0.00214466	1.00149	-0.0264301	0.110926	0.40516	0.574824	1163.62
9730-22_3	GHDC	0.00217976	1.00151	-0.0294389	0.125467	0.261635	0.442529	751.415
7766-25_3	ZP4	0.00218097	1.00151	-0.000896583	0.0721645	0.889961	0.936595	2555.97
8225-86_3	EPHB2	0.00218297	1.00151	0.00449679	0.106647	0.455185	0.623113	1307.29
9744-139_3	DNJA4	0.00231105	1.0016	-0.0633369	0.229954	0.00217331	0.0219322	6.24176
7934-11_3	NDRG4	0.00232306	1.00161	-0.00845472	0.0850021	0.739594	0.833967	2124.11
4292-5_3	SNAA	0.00258527	1.00179	0.0676003	0.110843	0.4061	0.574824	1166.32
7947-19_3	AP4AT	0.00276326	1.00192	0.00429627	0.0739094	0.872484	0.925323	2505.77
6951-26_3	ASIC4	0.00283121	1.00196	-0.0203273	0.0700457	0.909515	0.94814	2612.13
9845-33_3	PARK7	0.00313124	1.00217	0.0329433	0.0830079	0.765532	0.851118	2198.61
9578-263_3	MANS4	0.00322142	1.00224	0.0010813	0.0928542	0.63406	0.758442	1821.02
9197-4_3	LEG9	0.00333097	1.00231	0.0272011	0.12634	0.254367	0.43253	730.543
9347-13_3	TIP	0.00354825	1.00246	0.107418	0.17985	0.030761	0.116011	88.3455
6119-14_3	MAMC2	0.00354856	1.00246	0.138378	0.231824	0.00194416	0.020429	5.58364
9017-58_3	LPH	0.00374541	1.0026	0.119203	0.0678022	0.928076	0.957387	2665.43
4891-50_1	Glucagon	0.00378723	1.00263	-0.0136562	0.0798089	0.805636	0.878431	2313.79
8229-1_3	GXLT1	0.00397819	1.00276	-0.000184807	0.146032	0.127529	0.292776	366.263
8381-18_4	RETST	0.00399621	1.00277	0.104997	0.25592	0.000426556	0.0077299	1.22507
6378-2_3	CEI	0.00422687	1.00293	0.0453192	0.0957208	0.595405	0.731083	1710
5139-32_3	UNC5H3	0.00424884	1.00295	0.0499666	0.0940174	0.618332	0.746469	1775.85
10344-334_3	IL-10 Ra	0.00439046	1.00305	0.0021626	0.0668882	0.934976	0.960734	2685.25
10613-33_3	CASC4	0.00444231	1.00308	-0.0342623	0.137308	0.175383	0.345709	503.699
3201-49_2	kallikrein 5	0.00446658	1.0031	0.0404171	0.114873	0.362049	0.541002	1039.81
6651-74_3	PolyUbiquitin K48	0.00511802	1.00355	-0.0320661	0.121521	0.296427	0.477207	851.337
7014-27_3	LRC19	0.0052368	1.00364	0.0821162	0.184794	0.0243755	0.10102	70.0066
7085-81_3	CDSN	0.0054286	1.00377	-0.0350305	0.108766	0.430006	0.597763	1234.98
9536-16_3	EP3A	0.00548503	1.00381	-0.0554203	0.130079	0.224906	0.399215	645.929
7054-87_3	CLC2D	0.00569075	1.00395	-8.56038e-05	0.0703365	0.906944	0.946835	2604.74
3435-53_2	FN1,4	0.00574254	1.00399	-0.012148	0.0781886	0.82504	0.889458	2369.52
6375-75_3	XXLT1	0.00604653	1.0042	-0.0141813	0.0923972	0.640248	0.762668	1838.79
3903-49_2	Sorting nexin 4	0.00606341	1.00421	-0.0329083	0.0845866	0.745046	0.836785	2139.77
7991-54_3	IQCF1	0.00612377	1.00425	0.0635327	0.163108	0.064541	0.188759	185.362
5735-54_3	C1GLC	0.00624476	1.00434	0.0359414	0.132032	0.210584	0.38568	604.797
3332-57_1	RGM-C	0.00626667	1.00435	-0.000387988	0.0952223	0.602099	0.73533	1729.23
5739-75_3	KTDAP	0.00631226	1.00438	0.00601861	0.116867	0.341429	0.519653	980.585
9335-28_3	PSG9	0.00631289	1.00439	-0.0839458	0.142543	0.145212	0.311463	417.049
5743-82_3	CART	0.00646374	1.00449	0.019071	0.126091	0.256428	0.435519	736.462
2751-16_2	Azurocidin	0.00654182	1.00454	0.0572414	0.151059	0.105183	0.259748	302.087
8653-132_3	DNJC4	0.00666087	1.00463	-0.019907	0.094059	0.617771	0.746469	1774.24
2571-12_3	IGFBP-3	0.00688264	1.00478	0.0444518	0.102991	0.500367	0.663154	1437.06
4449-67_3	GREM1	0.00700043	1.00486	0.0741523	0.148857	0.114537	0.272987	328.949
4559-64_2	KYNU	0.00711756	1.00495	0.0723849	0.169838	0.0483329	0.157492	138.812
2841-13_2	sFRP-3	0.00724638	1.00504	-0.00169083	0.089946	0.673449	0.784962	1934.15
4912-17_1	GOT1	0.00740231	1.00514	0.0526085	0.138637	0.167287	0.336213	480.449
7959-34_3	CADH7	0.00763875	1.00531	-0.00242926	0.127046	0.248594	0.428035	713.962
4979-34_2	DERM	0.00771859	1.00536	0.0577427	0.0906107	0.664451	0.779855	1908.3
3874-8_1	UB2L3	0.00772558	1.00537	0.00901006	0.0673037	0.931888	0.959255	2676.38
10022-207_3	POLH	0.00811651	1.00564	0.0571123	0.104155	0.485767	0.649498	1395.12
5717-2_3	CILP	0.00812869	1.00565	-0.0487677	0.0766514	0.842767	0.903145	2420.43
3495-15_2	GCP-2	0.0081634	1.00567	-0.0983922	0.0965933	0.583729	0.720133	1676.47
5228-25_2	KIF23	0.00822923	1.00572	0.0770153	0.172912	0.0421873	0.143145	121.162
3317-33_1	HTRA2	0.00845195	1.00588	-0.0424531	0.0973826	0.573215	0.714218	1646.27
3445-53_2	IL-15 Ra	0.00847157	1.00589	0.0560701	0.147736	0.119559	0.280762	343.372
9467-24_3	ZNRF4	0.00855609	1.00595	-0.0178251	0.0703365	0.906944	0.946835	2604.74
3329-14_2	PGRP-S	0.00862168	1.00599	0.0686468	0.0852514	0.736313	0.833211	2114.69
4267-81_3	PESC	0.00874987	1.00608	0.0331166	0.112588	0.386641	0.560825	1110.43
6035-2_3	SIAT1	0.00904704	1.00629	0.00188896	0.11774	0.332659	0.510088	955.395
8983-7_3	GOLM1	0.00912607	1.00635	0.00376928	0.118612	0.324041	0.505786	930.646
2954-56_2	MMP-8	0.009227	1.00642	-0.00201333	0.0694641	0.914544	0.950279	2626.57
4249-64_2	NDP kinase B	0.00933664	1.00649	-0.0404684	0.114873	0.362049	0.541002	1039.81
2732-58_3	NANOG	0.00968483	1.00674	0.0477054	0.186872	0.0220638	0.0951939	63.3672
9370-69_3	GGH	0.00969871	1.00675	-0.00957186	0.0737432	0.874199	0.926116	2510.7
8393-121_3	CATF	0.00991349	1.0069	-0.018964	0.0703781	0.906574	0.946835	2603.68
10039-32_3	PNP	0.0100254	1.00697	0.07886	0.119651	0.313982	0.495199	901.757
5715-4_3	ABHEA	0.0101241	1.00704	-0.0164598	0.0711674	0.899399	0.942728	2583.07
2795-23_3	Alkaline phosphatase, bone	0.0101594	1.00707	0.100084	0.14732	0.121464	0.282923	348.844
3592-4_3	CAMK1	0.0103821	1.00722	0.0235196	0.0769423	0.839468	0.900954	2410.95
4464-10_2	Sialoadhesin	0.0104451	1.00727	0.0394533	0.131824	0.212073	0.385979	609.075
3336-50_1	TFPI	0.0105903	1.00737	0.0331998	0.0648525	0.948931	0.969523	2725.33
5007-1_1	MAPK14	0.0106514	1.00741	0.0139705	0.110553	0.409399	0.57807	1175.79
6221-1_3	ADPGK	0.0107303	1.00747	-0.0160454	0.163315	0.0639787	0.187306	183.747
8041-5_3	FNDC5	0.0107346	1.00747	0.0131691	0.138263	0.169533	0.33789	486.9
2761-49_2	FGF-18	0.0107929	1.00751	0.00897991	0.091774	0.648691	0.769216	1863.04
3324-51_1	LY9	0.0108505	1.00755	0.0776564	0.120025	0.310415	0.491732	891.511
8932-1_3	ENTP6	0.0108505	1.00755	-0.00263023	0.0700457	0.909515	0.94814	2612.13
3486-58_2	b-ECGF	0.0108853	1.00757	0.035135	0.128085	0.240281	0.417224	690.088
3206-4_2	LYVE1	0.010887	1.00757	-0.00139144	0.0842543	0.74939	0.840722	2152.25
3893-64_1	Mesothelin	0.0109214	1.0076	0.0375652	0.102617	0.505102	0.666132	1450.65
6405-74_3	PSG2	0.0112249	1.00781	0.0155738	0.0751973	0.85885	0.915937	2466.62
9530-6_3	LMCD1	0.0113036	1.00787	-0.00316589	0.0711259	0.899783	0.942786	2584.18
3554-24_1	Adiponectin	0.0117985	1.00821	0.00347156	0.0933943	0.626752	0.751266	1800.03
9168-31_3	Eotaxin-3	0.0118315	1.00823	-0.00784104	0.0658081	0.942625	0.965141	2707.22
3676-15_3	IGF-II receptor	0.0120305	1.00837	0.0649631	0.176651	0.0356388	0.128026	102.354
3624-3_4	Marapsin	0.0122422	1.00852	0.0455739	0.114333	0.36777	0.547272	1056.23
2857-70_2	Glucocorticoid receptor	0.0122751	1.00854	0.134152	0.162484	0.0662533	0.190421	190.279
9843-5_3	ACTN1	0.0124737	1.00868	0.079858	0.119194	0.318381	0.498663	914.391
4993-16_1	GSTA3	0.0125091	1.00871	0.0725341	0.21587	0.00488723	0.0372187	14.0361
7962-11_3	ISK8	0.0127958	1.00891	0.088331	0.195845	0.0141637	0.0721722	40.6783
9074-6_3	CE004	0.0129129	1.00899	0.0422029	0.171583	0.0447561	0.149465	128.539
5271-5_1	RAC3	0.0130125	1.00906	0.0546408	0.125218	0.263739	0.443736	757.457
6373-54_3	SEMG2	0.0132265	1.00921	-0.1666	0.130204	0.22397	0.398786	643.242
8320-5_3	SLTM	0.01326	1.00923	0.0201039	0.105276	0.471882	0.635967	1355.25
3170-6_1	AMPM2	0.0134075	1.00934	-0.0277868	0.0992522	0.548536	0.694313	1575.4
4389-2_1	DHH	0.0136899	1.00953	0.00318935	0.0935189	0.625067	0.750499	1795.19
2746-56_1	TSLP R	0.0136918	1.00954	0.0528135	0.142086	0.147667	0.314149	424.101
4165-2_1	Thyroglobulin	0.0138754	1.00966	0.042104	0.152098	0.100996	0.2522	290.062
4156-74_1	TGF-b2	0.0140242	1.00977	0.00905182	0.0882011	0.696994	0.802955	2001.77
9957-9_3	RN114	0.0141134	1.00983	0.040639	0.108974	0.42758	0.595543	1228.01
2455-17_4	IL-12	0.0141834	1.00988	0.0332337	0.123515	0.278479	0.458596	799.791
8916-32_3	STIM1	0.0144035	1.01003	0.0550272	0.113087	0.381189	0.557705	1094.77
6547-83_3	TM11D	0.0144926	1.0101	0.10594	0.237017	0.00141991	0.0168512	4.07799
2447-7_4	GIIE	0.014633	1.01019	-0.0067775	0.0916494	0.65038	0.770264	1867.89
7824-88_3	MSRB3	0.0146731	1.01022	0.101395	0.166307	0.0563345	0.17212	161.793
3412-7_1	Bcl-2	0.0146788	1.01023	0.038934	0.0818031	0.780882	0.860919	2242.69
4394-71_2	FGF-8A	0.0147143	1.01025	0.0314065	0.104113	0.486285	0.649888	1396.61
7943-16_3	CUZD1	0.0147583	1.01028	-0.0548891	0.166182	0.0566366	0.172492	162.66
4146-58_2	Neurotrophin-5	0.0148581	1.01035	-0.0148391	0.107478	0.445218	0.611802	1278.67
3875-62_1	ARI3A	0.0149875	1.01044	0.0138324	0.0941421	0.61665	0.746469	1771.02
8045-3_3	KI3L3	0.0150509	1.01049	0.0651459	0.146905	0.123394	0.285336	354.388
9110-2_3	SYT17	0.0152253	1.01061	0.0458161	0.190112	0.0188455	0.0845691	54.1242
9175-48_3	DSCAM	0.0154527	1.01077	0.038055	0.134026	0.196689	0.370421	564.892
5679-16_3	HBD-3	0.0154978	1.0108	0.0359186	0.167802	0.0528162	0.164521	151.688
3216-2_2	PIGR	0.0157126	1.01095	0.019801	0.0787287	0.81865	0.886829	2351.16
9456-34_3	IL-22BP	0.015761	1.01098	0.0564014	0.0846697	0.743957	0.835933	2136.64
3438-10_2	FSTL3	0.0157769	1.011	-0.00976436	0.0995015	0.545272	0.693237	1566.02
11514-196_3	CD59	0.0158234	1.01103	0.030141	0.11828	0.327306	0.507571	940.022
7986-98_3	NALD2	0.0158986	1.01108	0.00437163	0.115164	0.358993	0.53924	1031.03
9271-101_3	STIM1	0.0159948	1.01115	0.0420292	0.0994599	0.545816	0.693314	1567.58
9823-2_3	DYR	0.0161599	1.01126	0.0182972	0.0745742	0.865522	0.919637	2485.78
7227-75_3	COCH	0.0161775	1.01128	0.0946897	0.156128	0.086041	0.225259	247.11
3291-30_2	CD23	0.016301	1.01136	0.000874225	0.109971	0.416044	0.586012	1194.88
6315-58_3	PLBL1	0.0164976	1.0115	0.111554	0.111134	0.402817	0.573285	1156.89
5196-7_3	NMT1	0.0166469	1.01161	0.0126251	0.12501	0.265501	0.445918	762.52
7797-11_3	CC167	0.0167103	1.01165	0.0518306	0.1457	0.129134	0.292926	370.872
9359-9_3	EGFL9	0.0171247	1.01194	0.00263721	0.147611	0.120128	0.28095	345.007
5542-22_2	NRP1	0.0174617	1.01218	0.0718937	0.121521	0.296427	0.477207	851.337
3723-1_2	BNP-32	0.0175539	1.01224	-0.00760338	0.117449	0.335565	0.511813	963.743
2999-6_2	LSAMP	0.0176859	1.01233	0.0280314	0.156128	0.086041	0.225259	247.11
2514-65_3	Ephrin-B3	0.0179041	1.01249	0.0486856	0.100914	0.526911	0.678909	1513.29
7268-12_3	IFNA4	0.018	1.01255	0.0736147	0.161321	0.0695533	0.19734	199.757
4500-50_2	SCGF-alpha	0.0180211	1.01257	0.0499856	0.136726	0.17902	0.348847	514.145
8003-57_3	LGI3	0.0180228	1.01257	0.0672232	0.206066	0.00833573	0.0513738	23.9402
2505-49_3	GFRa-3	0.018101	1.01263	0.0551768	0.179934	0.0306425	0.115949	88.0053
3516-60_2	SDF-1	0.0183066	1.01277	0.027277	0.0943083	0.614407	0.744862	1764.58
7810-20_3	C1QTNF5	0.0183539	1.0128	0.00513315	0.0583714	0.980449	0.987405	2815.85
6264-9_3	CYR61	0.0183896	1.01283	0.0279811	0.102202	0.510386	0.66858	1465.83
9191-8_3	Trefoil factor 2	0.0187855	1.01311	0.0169069	0.0789364	0.816171	0.885955	2344.04
4479-14_2	C1-Esterase Inhibitor	0.018802	1.01312	-0.00900925	0.0932696	0.628438	0.752344	1804.87
10584-7_3	NDUS4	0.0188141	1.01313	0.00564143	0.0824678	0.772446	0.856881	2218.47
5737-61_3	SEM4D	0.018982	1.01324	-0.0432478	0.0800582	0.802591	0.875444	2305.04
6467-65_3	KTEL1	0.0192115	1.01341	0.0846888	0.138762	0.166544	0.335423	478.313
2774-10_3	IL-16	0.0192235	1.01341	-0.0277372	0.0886581	0.690842	0.799395	1984.1
10081-17_3	SATB2	0.0192666	1.01344	0.0435405	0.123058	0.282521	0.461547	811.4
9883-29_3	Glyoxalase I	0.0193129	1.01348	-0.013723	0.0713752	0.897467	0.941733	2577.52
7840-64_3	LGMN	0.0194851	1.0136	0.0769403	0.140673	0.155469	0.324024	446.506
2247-20_11	EG-VEGF	0.0196746	1.01373	-0.0115568	0.0884504	0.69364	0.801019	1992.13
5586-66_3	MINP1	0.0197295	1.01377	0.00299142	0.0773993	0.834232	0.897189	2395.91
2809-25_2	ADAMTS-4	0.01977	1.0138	0.0226954	0.0905692	0.665014	0.780196	1909.92
9312-8_3	AZGP1	0.019814	1.01383	0.051304	0.107644	0.443239	0.609958	1272.98
5078-82_3	EphB6	0.0199406	1.01392	0.0615632	0.152763	0.0983901	0.248092	282.576
9838-4_3	SMAD1	0.0199668	1.01394	0.0392292	0.148774	0.114903	0.273342	330
7756-37_3	KLRF1	0.020283	1.01416	0.0527698	0.205401	0.00863523	0.0517753	24.8004
9190-7_3	CD63	0.0203948	1.01424	0.0518787	0.11641	0.346085	0.524792	993.955
3220-40_2	RET	0.020519	1.01432	-0.113233	0.228251	0.00240364	0.0236992	6.90326
4130-71_1	FGF-6	0.0205484	1.01434	0.0717143	0.172995	0.0420311	0.143145	120.713
5009-11_1	Moesin	0.0205915	1.01438	-0.0138514	0.0822185	0.77562	0.857674	2227.58
3479-71_2	TRY3	0.0206847	1.01444	0.00352343	0.100415	0.533365	0.683545	1531.82
3685-53_1	MFRP	0.0208662	1.01457	0.0926865	0.118114	0.328947	0.508742	944.734
6379-62_3	ATL2	0.0208879	1.01458	-0.0352478	0.0783133	0.823573	0.888737	2365.3
9969-8_3	S22AG	0.0209708	1.01464	0.0171143	0.0636061	0.956502	0.974486	2747.07
6441-62_3	ATS6	0.0209808	1.01465	0.00384033	0.101953	0.513567	0.669526	1474.96
6993-8_3	5'-Nucleotidase	0.0212562	1.01484	0.126802	0.238388	0.00130536	0.0159531	3.74898
2706-69_2	Thyroxine-Binding Globulin	0.0214153	1.01495	0.0183936	0.147902	0.118803	0.279675	341.204
7784-1_3	Kininogen, HMW	0.021509	1.01502	0.0030094	0.119152	0.318783	0.498663	915.546
4490-65_2	IL-3 Ra	0.0215754	1.01507	0.033715	0.131242	0.216287	0.388721	621.177
6599-5_3	APCD1	0.0216234	1.0151	-0.00383137	0.0555879	0.988459	0.99226	2838.86
5112-73_3	OX2G	0.0217274	1.01517	-0.0390915	0.131865	0.211775	0.38568	608.218
9831-12_3	G3BP2	0.0217572	1.0152	0.0564284	0.0804321	0.797997	0.871756	2291.85
8304-50_3	OPG	0.0217674	1.0152	0.0185948	0.0892397	0.682995	0.79223	1961.56
4413-3_2	SLPI	0.0217725	1.01521	0.00913973	0.0633984	0.957693	0.975352	2750.49
2855-49_2	ERK-1	0.0220254	1.01538	-0.00999922	0.108766	0.430006	0.597763	1234.98
9874-28_3	p15-INK4b	0.0223727	1.01563	0.0120997	0.0839634	0.753178	0.842339	2163.13
6354-13_3	HPHL1	0.0224025	1.01565	0.0105202	0.0830494	0.764998	0.850919	2197.07
6362-6_3	AUGN	0.0225134	1.01573	0.0432163	0.0870794	0.712038	0.816001	2044.97
5482-61_3	RBP	0.0226924	1.01585	-0.0676109	0.166473	0.0559339	0.171873	160.642
6453-70_3	LIRB4	0.0227412	1.01589	0.0169578	0.082177	0.776147	0.857674	2229.1
3437-80_3	Flt-3	0.0228135	1.01594	-0.0167701	0.08172	0.781931	0.861414	2245.71
3865-53_1	RSK-like protein kinase	0.0228315	1.01595	0.014836	0.0713752	0.897467	0.941733	2577.52
10647-18_3	ASCC1	0.0228813	1.01599	0.0298125	0.101413	0.520489	0.675788	1494.84
8233-2_3	ITIH5	0.0229043	1.016	-0.0400545	0.126921	0.249606	0.429262	716.868
8545-14_3	CQ078	0.0230483	1.0161	0.0224124	0.139676	0.161171	0.328519	462.883
8321-27_3	ZN843	0.023087	1.01613	0.0212638	0.0995015	0.545272	0.693237	1566.02
4547-59_2	FLRT1	0.0231011	1.01614	0.00567402	0.0765683	0.843705	0.903475	2423.12
3323-37_1	LRP8	0.0233	1.01628	0.02096	0.0975073	0.571559	0.713084	1641.52
3350-53_2	CAMK2A	0.0234898	1.01642	0.0821544	0.167968	0.0524372	0.164231	150.6
10534-40_3	PARP	0.0235279	1.01644	0.0808381	0.157748	0.080576	0.21668	231.414
5493-17_3	WNK3	0.0236534	1.01653	0.00750623	0.0624013	0.963123	0.977762	2766.09
3644-5_4	Soggy-1	0.023676	1.01655	0.0299936	0.0869963	0.713148	0.816001	2048.16
3072-4_2	IL-13	0.0237883	1.01663	0.0554179	0.164437	0.0610141	0.18028	175.233
3446-7_2	IL-18 Ra	0.02392	1.01672	-0.022367	0.128916	0.233782	0.410907	671.422
7743-5_3	TIM50	0.0239526	1.01674	0.0229587	0.0781471	0.825529	0.88965	2370.92
10760-107_3	GRIA4	0.024015	1.01679	0.0644293	0.124678	0.26834	0.447804	770.671
9266-1_3	sTREM-1	0.0240261	1.01679	0.0363869	0.0702534	0.907683	0.947262	2606.86
7096-30_3	RMD1	0.0242528	1.01695	0.127658	0.145658	0.129335	0.292926	371.451
10953-14_3	CLC2A	0.0243336	1.01701	0.0326511	0.0663482	0.938869	0.962668	2696.43
2622-18_1	HO-2	0.0244899	1.01712	0.0507523	0.111051	0.403753	0.574147	1159.58
8264-43_3	DLL1	0.0245745	1.01718	0.0460954	0.144371	0.135717	0.300062	389.78
4491-4_2	IL-5 Ra	0.0247434	1.0173	-0.085573	0.144246	0.136348	0.300301	391.592
5018-68_1	Peroxiredoxin-6	0.0249129	1.01742	-0.0422511	0.0939344	0.619454	0.746881	1779.07
3887-90_2	IMB1	0.0249157	1.01742	0.0348885	0.0625675	0.96225	0.977762	2763.58
9180-6_3	INGR2	0.0250232	1.0175	0.0270124	0.193311	0.0160863	0.0772574	46.1999
8906-60_3	LRTM2	0.0254138	1.01777	-0.00124482	0.109888	0.416998	0.586781	1197.62
7073-69_4	CV015	0.025416	1.01777	0.00451125	0.101953	0.513567	0.669526	1474.96
7239-9_3	GST M1-1	0.025493	1.01783	-0.0952001	0.205733	0.00848428	0.0517343	24.3669
10663-42_3	INSI1	0.0255704	1.01788	0.0182826	0.117324	0.336816	0.512903	967.336
6956-37_3	FAF2	0.0255794	1.01789	0.113903	0.276735	0.000101988	0.00303767	0.29291
6283-60_3	MCEM1	0.0256452	1.01793	0.0359442	0.0870378	0.712593	0.816001	2046.57
2619-72_2	GA733-1 protein	0.0256483	1.01794	0.0135959	0.0818446	0.780358	0.860919	2241.19
4973-18_1	cIAP-2	0.0257077	1.01798	-0.00800166	0.134732	0.191942	0.362909	551.259
3184-25_2	Coagulation Factor VII	0.026008	1.01819	-0.0324263	0.0870794	0.712038	0.816001	2044.97
6897-38_3	B3GA3	0.0260455	1.01822	0.0391951	0.0819277	0.779307	0.860835	2238.17
7776-20_3	UNC5B	0.0260675	1.01823	0.0628945	0.142418	0.145878	0.312193	418.962
2764-20_2	FGF9	0.0260859	1.01825	0.0285398	0.142418	0.145878	0.312193	418.962
2846-24_2	Ubiquitin+1	0.0261501	1.01829	-0.01338	0.0842127	0.749932	0.841001	2153.8
7740-33_3	FATE1	0.0262349	1.01835	0.046799	0.177898	0.0336631	0.123474	96.6804
11098-1_3	PDXK	0.0262613	1.01837	0.034658	0.106523	0.45669	0.624281	1311.61
4437-56_3	ENTP5	0.0262715	1.01838	0.0232595	0.0804736	0.797484	0.871756	2290.37
4359-87_1	DYRK3	0.0263864	1.01846	0.0349758	0.0823847	0.773505	0.857394	2221.51
5803-24_3	C3d	0.0266374	1.01864	0.0567641	0.0756543	0.853872	0.912321	2452.32
2939-10_2	Artemin	0.0267947	1.01875	0.0281287	0.133361	0.20124	0.373119	577.961
4807-13_3	CO8A1	0.0271673	1.01901	0.153784	0.0971749	0.575977	0.716106	1654.21
5621-64_3	THSD1	0.0271766	1.01902	-0.0421519	0.149398	0.112181	0.269817	322.185
9259-35_3	DR6	0.0272991	1.0191	-0.0121279	0.142792	0.143887	0.310708	413.242
6512-68_3	KREM1	0.0275505	1.01928	0.0358695	0.0765683	0.843705	0.903475	2423.12
2806-49_2	Activin RIB	0.0275628	1.01929	-0.0195891	0.0957624	0.594848	0.731024	1708.4
3066-12_1	Galectin-3	0.0276662	1.01936	0.0356377	0.11263	0.386185	0.560447	1109.12
3580-25_8	a1-Antitrypsin	0.0276705	1.01936	0.139834	0.237059	0.00141631	0.0168512	4.06764
10575-31_3	PUF60	0.0276903	1.01938	0.00424148	0.0701288	0.908784	0.948067	2610.03
3362-61_2	CRDL1	0.0277946	1.01945	-0.00780702	0.178521	0.0327118	0.12138	93.9483
3032-11_2	FSH	0.0285327	1.01997	-0.0309437	0.102077	0.511975	0.668665	1470.39
8378-3_4	LDOC1	0.0285362	1.01998	-0.0180957	0.0525135	0.994204	0.996633	2855.35
7770-25_3	NFU1	0.0285746	1.02	0.0636469	0.171334	0.0452526	0.150005	129.965
2617-56_35	ERBB3	0.0286947	1.02009	0.0269783	0.104528	0.481117	0.645686	1381.77
5265-12_3	GRB2-related adapter protein 2	0.0288267	1.02018	0.0407405	0.150395	0.107938	0.263603	309.998
4237-70_3	LCMT1	0.0288436	1.02019	0.0048028	0.0977565	0.568253	0.7115	1632.02
3805-16_2	Endocan	0.0288991	1.02023	0.0404395	0.097715	0.568803	0.7115	1633.6
5125-6_3	SIG14	0.0289379	1.02026	-0.00717311	0.0722061	0.889558	0.936515	2554.81
8008-28_3	HRK	0.0289769	1.02029	0.0345636	0.145825	0.12853	0.292926	369.138
5260-80_3	TYK2	0.0292173	1.02046	-0.0146998	0.121064	0.300653	0.481581	863.475
4588-1_2	PH	0.0292696	1.0205	-0.0779413	0.127254	0.246915	0.426422	709.139
2888-49_2	C7	0.0294551	1.02063	0.0483442	0.111176	0.402349	0.572903	1155.55
7628-40_3	CREL1	0.0294659	1.02063	0.00978805	0.0966764	0.58262	0.720002	1673.28
7928-183_3	TPST1	0.0295285	1.02068	0.0513454	0.123141	0.281783	0.460866	809.281
5031-10_1	SPTA2	0.0300382	1.02104	0.00457841	0.113876	0.372655	0.549982	1070.26
4392-54_2	FGF-12	0.0303796	1.02128	-0.0121302	0.0611134	0.969451	0.980374	2784.26
9068-17_3	JKIP3	0.0304458	1.02133	-0.0881869	0.203739	0.00942723	0.0552551	27.075
8263-64_3	CR056	0.0305048	1.02137	0.020102	0.0699211	0.910605	0.948341	2615.26
4534-10_2	BSSP4	0.0307451	1.02154	-0.0711999	0.138513	0.168033	0.337005	482.592
5103-30_3	MO2R1	0.0307895	1.02157	0.0385067	0.109306	0.423715	0.591594	1216.91
3642-4_1	SLAF5	0.0309221	1.02166	-0.00686024	0.0618612	0.96587	0.979572	2773.98
6633-43_3	UPK3L	0.0311376	1.02182	0.0338111	0.10806	0.438312	0.60579	1258.83
5489-18_3	Stress-induced-phosphoprotein 1	0.031153	1.02183	0.0931698	0.159493	0.0750212	0.208084	215.461
6947-4_3	SIA10	0.0315347	1.0221	0.041704	0.107811	0.441265	0.608115	1267.31
9059-14_3	RPGF5	0.0315728	1.02213	-0.0284599	0.0730785	0.880954	0.929842	2530.1
7124-18_3	IL-21	0.0319657	1.0224	-0.0500638	0.0666805	0.93649	0.961222	2689.6
9789-52_3	Nesprin-2	0.0321656	1.02255	-0.043806	0.132073	0.210287	0.38568	603.944
8299-66_3	LIRA4	0.0325305	1.0228	0.0223981	0.106149	0.461221	0.627785	1324.63
5637-81_3	NTNG1	0.0326027	1.02286	0.0487853	0.10968	0.41939	0.588416	1204.49
6583-67_3	protein Z inhibitor	0.0326716	1.0229	0.0671785	0.149356	0.112361	0.269817	322.701
6454-38_3	Rho-GDIa	0.032763	1.02297	-0.00127831	0.0590361	0.978081	0.986323	2809.05
8235-48_3	SCG1	0.0327798	1.02298	0.0147664	0.084919	0.740686	0.834176	2127.25
10494-48_3	Procalcitonin	0.0329594	1.02311	0.0450465	0.113253	0.379382	0.555628	1089.59
8366-19_3	CA115	0.0333702	1.0234	0.0667496	0.245409	0.000842043	0.0120917	2.41835
5834-18_3	IL-9	0.0335208	1.02351	0.103509	0.174657	0.0390112	0.135568	112.04
5745-64_3	PI15	0.0337546	1.02367	0.0335876	0.0885334	0.692521	0.80037	1988.92
5631-83_3	MOTI	0.033977	1.02383	0.0929319	0.112962	0.382548	0.558271	1098.68
2602-2_2	Angiopoietin-2	0.0339845	1.02384	-0.00682895	0.116618	0.343963	0.522402	987.863
2997-8_1	JAM-B	0.0340581	1.02389	0.0317196	0.0976319	0.569905	0.712326	1636.77
6415-90_3	CPN2	0.0342255	1.02401	0.053419	0.12339	0.279577	0.459351	802.945
5486-73_3	sICAM-2	0.0345306	1.02422	0.0549635	0.133403	0.200953	0.373119	577.137
3081-70_2	ULBP-1	0.0345663	1.02425	0.0537975	0.140258	0.157825	0.325627	453.272
3448-13_2	IR	0.0346106	1.02428	-0.0018719	0.0738679	0.872914	0.925437	2507.01
9468-8_3	Lectin, mannose-binding 2	0.0346643	1.02432	0.0252126	0.133943	0.197254	0.370512	566.513
8265-225_3	LAP2B	0.0346752	1.02433	-0.004355	0.0667221	0.936189	0.961222	2688.73
3684-78_3	Macrophage scavenger receptor	0.0348959	1.02448	0.0132348	0.08172	0.781931	0.861414	2245.71
9850-38_3	IF1AX	0.0350469	1.02459	0.04876	0.125218	0.263739	0.443736	757.457
2708-54_2	TNFSF18	0.0351117	1.02464	-0.0202825	0.100789	0.528522	0.679765	1517.91
2835-1_4	Ku70	0.0351229	1.02464	-0.00695012	0.110719	0.407512	0.576255	1170.37
5867-60_3	ARGI1	0.0352169	1.02471	-0.0428195	0.0851683	0.737407	0.833793	2117.83
8838-10_3	CASC4	0.0353362	1.0248	-0.038756	0.104778	0.478029	0.642743	1372.9
4551-72_3	GP114	0.0355461	1.02494	0.0207871	0.0805567	0.796458	0.871069	2287.43
3178-5_2	CATC	0.0357133	1.02506	-0.00415204	0.106481	0.457192	0.62467	1313.06
9385-4_3	GAA	0.0358484	1.02516	-0.046163	0.127046	0.248594	0.428035	713.962
6424-2_3	RNS13	0.0361265	1.02536	0.0154626	0.122642	0.286232	0.464703	822.059
6491-59_3	kallikrein 15	0.0364455	1.02558	-0.0353336	0.0806398	0.79543	0.870608	2284.47
9934-29_3	PIPNA	0.0364748	1.0256	0.0126552	0.0692148	0.916654	0.951782	2632.63
4874-3_1	Angiogenin	0.0364925	1.02562	0.0260408	0.136394	0.181125	0.351006	520.191
6594-64_3	SMDC1	0.0368718	1.02589	0.0393129	0.184794	0.0243755	0.10102	70.0066
10737-96_3	Serpin B1	0.0369182	1.02592	0.122384	0.150353	0.108112	0.263804	310.498
4984-83_1	Esterase D	0.0370669	1.02603	0.0147489	0.119402	0.316377	0.497609	908.633
3634-5_4	OBCAM	0.0370725	1.02603	0.0381046	0.106273	0.459708	0.626914	1320.28
5638-23_3	GT251	0.0371866	1.02611	0.0449038	0.103864	0.489398	0.652013	1405.55
10948-14_3	PLD3	0.0372882	1.02618	0.00559405	0.0897383	0.676259	0.786322	1942.21
4272-46_2	PHI	0.0373153	1.0262	0.0417603	0.110843	0.4061	0.574824	1166.32
3179-51_2	Cathepsin A	0.0373797	1.02625	0.119973	0.135064	0.18974	0.360167	544.932
5353-89_2	IL-1Ra	0.0375016	1.02633	0.0848464	0.161363	0.0694331	0.197242	199.412
5130-67_3	SREC-II	0.0377387	1.0265	0.0400676	0.120897	0.3022	0.482713	867.918
10605-22_3	APMAP	0.0377389	1.0265	0.124809	0.202202	0.0102179	0.057428	29.3457
4179-57_3	2014-03-03	0.0377642	1.02652	0.0568758	0.0990445	0.551261	0.696227	1583.22
8901-40_3	14-3-3 protein gamma	0.0379206	1.02663	0.135355	0.190652	0.0183519	0.0841958	52.7066
2838-53_1	MMP-17	0.0379237	1.02664	0.103478	0.154009	0.0936543	0.238877	268.975
5903-91_2	HSP70 protein 8	0.0381252	1.02678	0.00803587	0.0951392	0.603216	0.73533	1732.44
3044-3_2	PARC	0.0381595	1.0268	-0.0126574	0.140964	0.153836	0.322966	441.817
7803-4_3	CHST1	0.0381888	1.02682	-0.0651425	0.178106	0.0333433	0.12293	95.7621
5364-7_3	SET	0.0385568	1.02709	0.0976935	0.233236	0.00178613	0.0193333	5.12976
9073-35_3	FLVC1	0.0386532	1.02715	-0.0546567	0.119734	0.313187	0.49476	899.473
8975-26_3	RCD1	0.0387318	1.02721	0.0494762	0.0822601	0.775092	0.857674	2226.06
4717-55_2	IL-3	0.0388877	1.02732	-0.0159797	0.111757	0.395835	0.56975	1136.84
9379-248_3	CX069	0.0391116	1.02748	-0.0148609	0.105567	0.468315	0.634135	1345
9582-93_3	SUSD1	0.0394507	1.02772	0.0281677	0.112505	0.387555	0.560831	1113.06
9855-10_3	Rho A	0.039483	1.02775	0.0078289	0.078521	0.821117	0.887561	2358.25
9786-310_3	IEX1	0.0396924	1.02789	0.00591117	0.0987952	0.554537	0.698215	1592.63
9848-22_3	Cyclin H	0.0397109	1.02791	-0.0345517	0.11828	0.327306	0.507571	940.022
7019-13_3	Semaphorin-7A	0.0398262	1.02799	-0.0846666	0.152472	0.0995234	0.249852	285.831
4786-58_3	Cytidylate kinase	0.039937	1.02807	0.0116308	0.104778	0.478029	0.642743	1372.9
3608-12_5	DPP2	0.039955	1.02808	0.11928	0.229954	0.00217331	0.0219322	6.24176
9790-28_3	BR serine/threonine kinase 2	0.0400204	1.02813	0.0356538	0.123141	0.281783	0.460866	809.281
3758-68_3	Activated Protein C	0.0401023	1.02819	0.0652371	0.159452	0.0751496	0.208084	215.83
5246-64_3	cGMP-stimulated PDE	0.040214	1.02827	0.081019	0.117865	0.331418	0.509274	951.833
7143-9_3	GNT2C	0.0405686	1.02852	0.0172816	0.163939	0.0623169	0.182813	178.974
3892-21_2	MED-1	0.0405859	1.02853	0.0694968	0.128043	0.24061	0.417289	691.031
7060-2_3	ERO1A	0.0409555	1.02879	0.00643572	0.10108	0.524767	0.677971	1507.13
4240-31_2	M2-PK	0.0409843	1.02882	0.0174943	0.11155	0.398154	0.570608	1143.5
3866-7_2	SBDS	0.0410075	1.02883	0.0455524	0.131658	0.213271	0.387177	612.514
9854-36_3	Aldose reductase	0.0411393	1.02893	-0.00903472	0.0771915	0.83662	0.898905	2402.77
6601-1_3	UB2J2	0.0411432	1.02893	-0.0170954	0.0833818	0.760715	0.848456	2184.77
4829-43_6	STRATIFIN	0.0415327	1.02921	0.0205353	0.0857914	0.729177	0.827063	2094.2
8394-56_3	RNase 2	0.0417043	1.02933	0.0482226	0.131948	0.211179	0.38568	606.505
3007-7_2	Siglec-9	0.041813	1.02941	-0.0025591	0.201163	0.0107856	0.0601478	30.9761
8816-44_3	ARMC5	0.0419273	1.02949	0.0688205	0.166348	0.0562341	0.171996	161.504
5261-13_3	ABL2	0.0419563	1.02951	0.00859543	0.111674	0.396762	0.56975	1139.5
8372-29_3	CDHR1	0.042027	1.02956	0.0240105	0.152306	0.100176	0.250833	287.705
6611-8_3	KDEL1	0.042053	1.02958	0.0517598	0.146946	0.1232	0.285117	353.83
8813-160_3	Thioredoxin	0.0421677	1.02966	0.0429709	0.136768	0.178758	0.348773	513.394
6402-8_3	PILRA	0.042397	1.02982	0.101244	0.182343	0.0273776	0.108155	78.6284
7950-142_3	BTNL9	0.0424783	1.02988	0.0674735	0.16639	0.0561339	0.171873	161.217
8839-4_3	Metaxin-2	0.0425863	1.02996	0.0835086	0.135563	0.186472	0.35632	535.549
6409-57_3	GP116	0.0426672	1.03002	0.156817	0.116286	0.347362	0.525618	997.622
7910-41_3	LRFN1	0.0426711	1.03002	-0.0326977	0.227046	0.00257998	0.025047	7.4097
2190-55_1	Coagulation Factor XI	0.0428007	1.03011	0.0110644	0.113959	0.371763	0.549513	1067.7
3232-28_2	TrATPase	0.0428443	1.03014	0.0597788	0.15779	0.0804399	0.21668	231.023
4546-27_3	EMR2	0.04292	1.0302	0.0885047	0.136975	0.177454	0.346935	509.647
4258-15_2	PA2G4	0.043013	1.03026	0.0124116	0.103781	0.490438	0.652403	1408.54
9043-7_3	TFP11	0.0431473	1.03036	-0.0229782	0.123556	0.278113	0.458257	798.742
3868-8_1	SGTA	0.0431825	1.03038	0.0310549	0.0974242	0.572663	0.71415	1644.69
9995-6_3	DUT	0.0433396	1.0305	0.0255226	0.15779	0.0804399	0.21668	231.023
9846-32_3	Rho-GDI beta	0.0433503	1.0305	0.00132245	0.0993353	0.547447	0.693852	1572.27
8048-9_3	FTMT	0.0434894	1.0306	0.105983	0.12015	0.309232	0.490942	888.113
10529-19_3	ZN358	0.0435702	1.03066	-0.0285298	0.0749481	0.861535	0.917098	2474.33
7050-5_3	NEGR1	0.043666	1.03073	-0.01294	0.127005	0.248931	0.428358	714.93
4159-130_1	Factor H	0.0439089	1.0309	0.0541723	0.185293	0.023802	0.100381	68.3592
3651-50_5	VEGF sR2	0.0440095	1.03098	0.0529076	0.157208	0.0823642	0.218421	236.55
8979-1_3	DHB2	0.044086	1.03103	0.0855111	0.264146	0.000245576	0.00576668	0.705295
7767-1_3	CF126	0.044141	1.03107	0.0159957	0.0994599	0.545816	0.693314	1567.58
10701-30_3	Cadherin-12	0.0441971	1.03111	0.170663	0.2887	4.25932e-05	0.00167572	0.122328
9918-23_3	Calbindin D28	0.0452889	1.03189	0.0237546	0.147777	0.119369	0.280548	342.829
2970-60_2	AREG	0.0453451	1.03193	0.0598883	0.100831	0.527985	0.679683	1516.37
10454-99_3	DJC16	0.0454369	1.032	0.0720703	0.135688	0.185663	0.35632	533.223
3281-19_1	ANGL3	0.0454621	1.03201	0.034453	0.100872	0.527448	0.679296	1514.83
6019-12_3	C1T9A	0.045541	1.03207	0.0049549	0.0540507	0.991694	0.994811	2848.14
11071-1_3	IL-5	0.04556	1.03208	0.0324041	0.150478	0.10759	0.263202	309
3143-3_1	sCD4	0.0455647	1.03209	0.0307489	0.135064	0.18974	0.360167	544.932
6627-25_3	LIPR1	0.0457154	1.03219	0.00589985	0.0935189	0.625067	0.750499	1795.19
4564-2_2	PLXC1	0.0457997	1.03226	0.0723938	0.165102	0.0593135	0.178562	170.348
6079-59_3	ACPL2	0.0459321	1.03235	0.0521509	0.148857	0.114537	0.272987	328.949
3761-4_2	COX-2	0.0461843	1.03253	0.00174851	0.101413	0.520489	0.675788	1494.84
3472-40_2	Survivin	0.0462124	1.03255	0.00394431	0.106273	0.459708	0.626914	1320.28
2747-3_2	ULBP-3	0.0462129	1.03255	0.0487286	0.0883257	0.695317	0.801667	1996.95
7952-2_3	VTI1A	0.0464897	1.03275	0.12742	0.186664	0.0222859	0.0958159	64.005
10553-8_3	TOIP2	0.0465446	1.03279	0.0168903	0.114915	0.361611	0.54091	1038.55
9962-1_3	MUCDL	0.0466774	1.03288	-0.0183052	0.124595	0.269053	0.447953	772.719
7181-17_3	VAPB	0.0467354	1.03292	0.0783498	0.24005	0.00117805	0.0149159	3.38336
2849-49_1	AIF1	0.0467613	1.03294	0.0738026	0.112464	0.388012	0.560831	1114.37
4908-6_1	Endoglin	0.0468923	1.03304	-0.0473891	0.106149	0.461221	0.627785	1324.63
8850-5_3	PA2GC	0.0470993	1.03319	0.11669	0.25243	0.000536306	0.00885213	1.54027
5646-20_3	RNAS6	0.0472115	1.03327	0.102227	0.138471	0.168283	0.337035	483.308
8367-142_3	VSIG1	0.04726	1.0333	0.0343393	0.0867054	0.71703	0.817836	2059.31
5339-49_3	calgranulin B	0.0472611	1.0333	0.00730766	0.139053	0.164819	0.333849	473.36
2833-20_1	Kallikrein 4	0.0472721	1.03331	0.0259494	0.0969256	0.579296	0.718057	1663.74
3132-1_1	VEGF-C	0.0473173	1.03334	0.0573821	0.19705	0.0133243	0.0687028	38.2675
5494-52_3	RUXF	0.0473267	1.03335	-0.00493391	0.115039	0.360301	0.540639	1034.78
5249-31_3	DRAK2	0.0475698	1.03352	0.0111123	0.0841296	0.751015	0.841558	2156.91
5644-60_3	RNAS4	0.0475954	1.03354	0.0747179	0.136975	0.177454	0.346935	509.647
2991-9_2	IL-1 sRI	0.0476441	1.03358	0.00678383	0.0838803	0.754258	0.84289	2166.23
10817-26_3	TO20L	0.0477357	1.03364	0.013555	0.088575	0.691961	0.800045	1987.31
9484-75_3	Desmoglein-2	0.0477631	1.03366	0.0203575	0.156253	0.0856098	0.225259	245.871
6081-52_3	PCOC2	0.0478687	1.03374	0.054241	0.100665	0.530134	0.680619	1522.55
2634-2_2	IL-2 sRg	0.0479531	1.0338	0.030129	0.081263	0.787672	0.865415	2262.19
5301-7_3	Eotaxin	0.0480481	1.03387	0.0154804	0.0951807	0.602657	0.73533	1730.83
4342-10_3	sICAM-1	0.0480487	1.03387	0.0452501	0.17877	0.032338	0.120931	92.8746
7245-2_3	CELF2	0.0483189	1.03406	0.0609548	0.0786041	0.820132	0.886829	2355.42
9735-44_3	TACT	0.0483294	1.03407	-0.00328251	0.0754051	0.856596	0.914552	2460.14
4998-50_2	JAK2	0.0484256	1.03414	0.0550596	0.110553	0.409399	0.57807	1175.79
4276-10_2	prostatic binding protein	0.0484794	1.03417	-0.009641	0.140964	0.153836	0.322966	441.817
7789-182_3	PRDX4	0.0486642	1.03431	0.036351	0.188243	0.0206469	0.0901183	59.2979
9738-7_3	FAF2	0.0487659	1.03438	0.0324475	0.0632738	0.958397	0.975724	2752.52
3440-7_2	granzyme A	0.0488346	1.03443	0.103559	0.155297	0.0889622	0.229324	255.5
2443-10_4	FGF-8B	0.0488647	1.03445	0.0659053	0.195596	0.0143432	0.0722698	41.1938
4593-11_1	PACAP-27	0.0488818	1.03446	0.0736343	0.166431	0.0560338	0.171873	160.929
3361-26_2	CLC4K	0.0492402	1.03472	0.0238192	0.153885	0.0941191	0.239212	270.31
4920-10_1	Lysozyme	0.0492808	1.03475	0.0688178	0.155754	0.0873454	0.227431	250.856
6462-12_3	TIMP-4	0.0493298	1.03478	0.0965514	0.124969	0.265855	0.44599	763.536
3605-77_4	MASP3	0.0494538	1.03487	0.0353962	0.128625	0.236042	0.412857	677.911
6440-31_3	MFAP5	0.0498074	1.03513	-0.0171709	0.0787703	0.818155	0.886695	2349.74
9450-18_3	CDKA1	0.0498134	1.03513	0.0641492	0.193519	0.0159204	0.0769752	45.7233
9018-38_3	PCD10	0.0499147	1.0352	0.103803	0.128625	0.236042	0.412857	677.911
5722-78_3	Prolylcarboxypeptidase	0.0499288	1.03521	0.0764105	0.188367	0.0205222	0.0898471	58.9397
5594-87_3	MESD2	0.0499787	1.03525	0.0734358	0.185293	0.023802	0.100381	68.3592
9343-16_3	IL-2 sRb	0.0501511	1.03537	0.0130638	0.128874	0.234104	0.410969	672.346
6536-54_3	LAML2	0.0503151	1.03549	0.0733307	0.231782	0.001949	0.020429	5.59754
3591-51_3	Cadherin-6	0.0504055	1.03556	-0.0014102	0.101039	0.525303	0.678054	1508.67
8840-61_3	C1s	0.0504145	1.03556	0.00918756	0.112464	0.388012	0.560831	1114.37
10499-1_3	T106A	0.0505355	1.03565	-0.00331061	0.100374	0.533904	0.683625	1533.37
6464-40_3	PVRIG	0.0505778	1.03568	0.0651065	0.145617	0.129537	0.292926	372.031
7779-86_3	CHSTB	0.0506478	1.03573	0.034869	0.174699	0.0389382	0.135568	111.831
8248-222_3	SIG14	0.0507344	1.03579	-0.00393208	0.17715	0.0348366	0.127453	100.051
6609-22_3	CN37	0.050908	1.03592	0.0544731	0.147777	0.119369	0.280548	342.829
3477-63_2	TrkA	0.0509153	1.03592	0.0276803	0.105484	0.469332	0.634317	1347.92
4831-4_2	sL-Selectin	0.050981	1.03597	0.0453417	0.168342	0.0515931	0.163471	148.175
6070-11_3	QSCN6	0.0511256	1.03607	0.0218677	0.176194	0.0363882	0.128862	104.507
9306-7_3	DB118	0.0515188	1.03636	0.00304437	0.105401	0.470351	0.635096	1350.85
8015-144_3	CHCH2	0.0517912	1.03655	-0.0496265	0.129913	0.226158	0.400447	649.526
7110-2_3	DJB11	0.0518509	1.03659	0.0513814	0.172995	0.0420311	0.143145	120.713
5813-58_3	Epo	0.0518777	1.03661	0.00455081	0.0683423	0.923816	0.955764	2653.2
5224-20_3	CSK21	0.0519108	1.03664	0.00163757	0.139884	0.15997	0.327023	459.432
7873-32_3	TSSK2	0.0519152	1.03664	0.0288465	0.0936851	0.622821	0.749055	1788.74
4414-69_2	SP-D	0.0519402	1.03666	0.0397715	0.114167	0.369541	0.548296	1061.32
7823-22_3	SIA7B	0.0520129	1.03671	-0.0404349	0.0997507	0.542015	0.690624	1556.67
6416-8_3	GKN2	0.0520491	1.03674	0.221945	0.181928	0.0279176	0.1093	80.1793
5129-12_3	SREC-I	0.0520998	1.03677	0.0665144	0.121894	0.293	0.47435	841.497
4481-34_2	C4	0.0521092	1.03678	0.0744536	0.147445	0.12089	0.282273	347.195
9246-1_3	lipoprotein, Lp(a)-like 2	0.0521422	1.0368	0.0935073	0.143581	0.139754	0.304538	401.373
6364-7_3	TPSNR	0.0522781	1.0369	-0.122634	0.114416	0.366886	0.546523	1053.7
3628-3_4	MP2K2	0.0523787	1.03697	-0.00229729	0.104695	0.479057	0.643824	1375.85
6384-19_3	WFDC3	0.0525093	1.03707	0.0542981	0.105816	0.465268	0.631497	1336.25
5066-134_3	CLM6	0.0525959	1.03713	0.143458	0.212713	0.00581986	0.0412557	16.7147
11096-57_3	HEMK2	0.0526367	1.03716	0.0639313	0.152347	0.100012	0.250642	287.236
6555-58_3	Stomatin-like protein 2	0.0526728	1.03718	-0.0363119	0.162817	0.0653353	0.189336	187.643
4187-49_2	6-Phosphogluconate dehydrogenase	0.0527777	1.03726	0.0724438	0.0984628	0.558914	0.702188	1605.2
9757-29_3	ENAH	0.0528313	1.0373	0.00999248	0.128708	0.235394	0.41273	676.052
7888-58_3	CCD56	0.0529987	1.03742	0.00132895	0.134026	0.196689	0.370421	564.892
4712-28_2	Apo D	0.0535076	1.03779	0.1269	0.168093	0.0521546	0.163882	149.788
3796-79_2	ANGL4	0.0535456	1.03781	0.0183583	0.136352	0.181389	0.351282	520.95
10015-119_3	KCAB2	0.053645	1.03788	0.0766234	0.188409	0.0204808	0.0898471	58.8208
9742-59_3	BAT1	0.0537885	1.03799	0.042956	0.0628583	0.960692	0.977367	2759.11
9749-190_3	L-plastin	0.0538078	1.038	0.0100647	0.0850436	0.739048	0.833967	2122.55
5006-71_1	MK13	0.0539855	1.03813	0.033481	0.097715	0.568803	0.7115	1633.6
7983-1_3	PCDGM	0.0540022	1.03814	0.0135912	0.113419	0.377581	0.55525	1084.41
6152-111_3	p53	0.0541863	1.03827	0.0607522	0.140424	0.156879	0.325546	450.556
3741-4_3	IL-5	0.0542507	1.03832	0.0659129	0.101246	0.522626	0.676423	1500.98
9963-19_3	PCDBA	0.0543624	1.0384	0.0605259	0.184877	0.0242791	0.100911	69.7296
5424-55_3	RANK	0.0544592	1.03847	0.140921	0.273286	0.000130274	0.00370049	0.374147
9185-15_3	TFF1	0.0546576	1.03861	0.163692	0.10914	0.425645	0.593712	1222.45
5879-51_3	Dynactin subunit 2	0.0546888	1.03864	0.0660912	0.184919	0.024231	0.100911	69.5915
10955-4_3	CLC10	0.0547484	1.03868	0.0243833	0.102991	0.500367	0.663154	1437.06
9172-69_3	MMP-8	0.0548434	1.03875	0.0841329	0.112879	0.383455	0.55846	1101.28
5627-53_3	GON1	0.0549397	1.03882	0.00904335	0.145118	0.131981	0.293837	379.05
6294-11_3	BAGE2	0.0552606	1.03905	0.0196873	0.0612381	0.968872	0.980374	2782.6
3447-64_2	IL-8	0.055479	1.0392	-0.00149077	0.0848774	0.741232	0.834176	2128.82
3004-67_2	PD-L2	0.0556548	1.03933	0.0841328	0.124844	0.266918	0.446209	766.588
2988-57_2	ICOS	0.0556564	1.03933	0.121745	0.141878	0.148794	0.315146	427.338
3879-50_1	CDC37	0.0558758	1.03949	0.0995233	0.149065	0.113626	0.271718	326.334
2597-8_3	VEGF	0.0560862	1.03964	0.0443084	0.172705	0.04258	0.143799	122.29
8044-90_3	XG	0.0561879	1.03971	0.014858	0.13897	0.16531	0.333876	474.771
3656-9_1	Cadherin-12	0.0562061	1.03973	0.0393931	0.107852	0.440772	0.607728	1265.9
5253-1_1	PDE1A	0.0563279	1.03982	0.0664999	0.101371	0.521023	0.675953	1496.38
4122-12_2	discoidin domain receptor 1	0.0563638	1.03984	-0.0723775	0.166639	0.0555357	0.17132	159.499
3844-2_1	Cyclophilin A	0.0564141	1.03988	0.0268465	0.147653	0.119938	0.28095	344.461
5618-50_3	FAM3B	0.0568545	1.0402	0.0547443	0.128874	0.234104	0.410969	672.346
8076-4_3	SACA3	0.0568603	1.0402	0.0815568	0.105899	0.464254	0.631017	1333.34
6356-3_3	Carboxypeptidase B1	0.0570594	1.04034	0.0805853	0.104902	0.476488	0.641573	1368.47
6940-18_3	JPH1	0.0571177	1.04039	0.0514011	0.168259	0.0517797	0.163471	148.711
2516-57_3	6Ckine	0.057267	1.04049	0.0564511	0.161612	0.0687155	0.196124	197.351
3315-15_1	GPC2	0.0574807	1.04065	0.100064	0.18334	0.0261191	0.104451	75.014
9830-109_3	VAV3	0.0575141	1.04067	0.0762184	0.183548	0.0258634	0.104451	74.2798
3864-5_2	RS7	0.0578913	1.04094	0.0319426	0.101039	0.525303	0.678054	1508.67
9249-17_3	TMEM9	0.0579167	1.04096	-0.000374742	0.0668882	0.934976	0.960734	2685.25
2500-2_3	Angiopoietin-4	0.0579251	1.04097	0.0857705	0.136892	0.177975	0.347717	511.143
2645-54_1	PKC-Z	0.0579404	1.04098	0.0933189	0.121728	0.29452	0.475737	845.86
3681-87_3	kallikrein 14	0.0579867	1.04101	0.0961588	0.14221	0.146994	0.313413	422.168
4194-26_3	AN32B	0.0583603	1.04128	0.116376	0.216037	0.00484217	0.0370846	13.9067
2876-74_2	Topoisomerase I	0.0583611	1.04128	0.0773409	0.197383	0.0131008	0.0681621	37.6255
7953-20_3	SLAF1	0.0587197	1.04154	0.0702282	0.212505	0.00588659	0.0413161	16.9063
7228-2_3	SIA7F	0.058951	1.04171	0.0650814	0.207644	0.00766187	0.0491181	22.0049
5005-4_1	MK12	0.0590158	1.04175	-0.0101023	0.0952223	0.602099	0.73533	1729.23
5490-53_3	Testican-1	0.0590772	1.0418	0.0649856	0.168176	0.0519668	0.163471	149.249
9389-12_3	GLPA	0.0591863	1.04188	0.0445765	0.139011	0.165065	0.333849	474.065
9251-28_3	MA2B2	0.0592025	1.04189	0.0709279	0.195804	0.0141935	0.0721722	40.7638
3423-59_2	Chymase	0.0594462	1.04207	-0.0551127	0.126049	0.256773	0.435589	737.452
8377-87_4	SCG2	0.0595035	1.04211	-0.00298989	0.124179	0.272674	0.450587	783.12
4383-97_1	Activin AB	0.0595419	1.04213	0.0693771	0.102576	0.505629	0.666132	1452.17
3069-52_3	IgM	0.0595688	1.04215	0.143	0.208932	0.00714929	0.0468784	20.5328
3293-2_4	CD5L	0.0595708	1.04216	0.149611	0.160823	0.0710099	0.200138	203.94
3643-90_2	SLIK1	0.0596763	1.04223	0.0473958	0.12098	0.301426	0.482013	865.695
6558-5_3	COL10	0.0596901	1.04224	0.0519705	0.190735	0.018277	0.0841958	52.4914
5452-71_3	ASGR1	0.0597498	1.04229	-0.0194724	0.0893644	0.681312	0.790917	1956.73
8479-4_3	MMP-10	0.0598135	1.04233	0.185766	0.126755	0.250959	0.429533	720.756
5087-5_3	IL-22BP	0.0598803	1.04238	0.0602187	0.105858	0.464761	0.631108	1334.79
8262-20_3	Apo D	0.0599013	1.04239	0.0146802	0.150104	0.109162	0.265015	313.512
5897-58_3	Gastrin-releasing peptide	0.0600291	1.04249	0.0750674	0.157541	0.0812599	0.217501	233.378
5467-15_3	HSP 90b	0.0602953	1.04268	-0.0193597	0.0979643	0.565501	0.709222	1624.12
5059-8_3	AMHR2	0.0605226	1.04284	0.0535942	0.130453	0.222108	0.396207	637.893
6969-14_3	WFDC5	0.0606151	1.04291	0.016641	0.111674	0.396762	0.56975	1139.5
9580-5_3	Laminin gamma-2	0.0607703	1.04302	0.088063	0.191857	0.0172922	0.0808845	49.6631
3347-9_2	BARK1	0.060899	1.04312	0.0247735	0.099543	0.544729	0.693237	1564.46
10880-38_3	F163B	0.0614833	1.04354	0.0567522	0.221396	0.00357797	0.0305649	10.2759
6525-17_3	DUSP13	0.0615275	1.04357	-0.0591993	0.145451	0.130348	0.292926	374.359
6545-58_3	PRIO	0.061928	1.04386	0.0129777	0.194931	0.0148319	0.0734436	42.5973
8683-119_3	PILRA	0.062073	1.04396	0.0799343	0.117615	0.333902	0.51163	958.967
4475-60_3	ZAP70	0.0621214	1.044	0.0812149	0.169921	0.0481571	0.157346	138.307
3195-50_2	Granulysin	0.0621421	1.04401	0.0513915	0.136269	0.181919	0.351833	522.472
9482-110_3	NUDT9	0.0621514	1.04402	0.0860455	0.155671	0.0876375	0.227778	251.695
5465-32_3	H6ST1	0.0622	1.04406	0.0324075	0.144454	0.135298	0.300059	388.576
5340-24_3	Caspase-10	0.0622406	1.04409	0.00516471	0.134026	0.196689	0.370421	564.892
7890-68_3	DPP10	0.0623494	1.04416	0.108384	0.212381	0.00592696	0.0413161	17.0222
3321-2_2	IL24	0.0623986	1.0442	0.00980172	0.135646	0.185932	0.35632	533.997
2914-65_3	NAP-2	0.062433	1.04423	0.21131	0.23843	0.00130202	0.0159531	3.73941
5653-23_3	PRS37	0.0624335	1.04423	0.0921195	0.183922	0.0254089	0.104297	72.9742
4460-8_2	PDPK1	0.0626291	1.04437	0.0897113	0.111383	0.400015	0.57128	1148.84
3877-67_2	CaMKK alpha	0.0631106	1.04472	0.0245197	0.120814	0.302976	0.483415	870.146
6260-14_3	F163A	0.063317	1.04487	0.061959	0.13843	0.168532	0.337299	484.024
7981-230_3	B3GT6	0.063547	1.04503	0.0312322	0.144412	0.135508	0.30006	389.178
9171-11_3	CSRP3	0.0635863	1.04506	-0.0321265	0.170087	0.0478073	0.156845	137.302
3835-11_2	TLR2	0.0639097	1.04529	-0.01284	0.0719983	0.891562	0.937936	2560.57
2796-62_2	Fibrinogen	0.0640634	1.04541	0.0567447	0.176818	0.0353696	0.127697	101.581
3434-34_1	FN1,3	0.0641845	1.04549	0.0376489	0.133195	0.20239	0.374526	581.264
4876-32_1	Coagulation Factor IX	0.0642102	1.04551	0.0620028	0.200665	0.011068	0.0605475	31.7874
10346-5_3	STAT3	0.0643495	1.04561	0.080291	0.176859	0.0353026	0.127697	101.389
5930-54_3	Troponin I	0.0646165	1.04581	-0.0099219	0.0722476	0.889156	0.936434	2553.65
8343-224_3	PAPOG	0.0646766	1.04585	-0.0133316	0.077607	0.831831	0.895098	2389.02
2524-56_3	HMG-1	0.0646902	1.04586	0.000485863	0.0951392	0.603216	0.73533	1732.44
4155-3_2	Tenascin	0.065188	1.04622	0.0826719	0.203614	0.0094892	0.0555051	27.253
5738-25_3	SP-C	0.0655501	1.04648	0.059834	0.172871	0.0422656	0.143145	121.387
2875-15_2	TBP	0.0655885	1.04651	-0.0433454	0.131367	0.215379	0.388548	618.568
8620-56_3	kallikrein 14	0.0657752	1.04665	0.0391396	0.0919817	0.645876	0.76778	1854.96
3077-66_2	Coagulation Factor Xa	0.0659105	1.04675	0.10338	0.204196	0.00920311	0.0544976	26.4313
3026-5_2	Calpastatin	0.066077	1.04687	-0.041331	0.0806398	0.79543	0.870608	2284.47
7192-37_3	CRF2-12	0.066086	1.04687	0.0283517	0.206356	0.00820769	0.0513738	23.5725
2877-3_1	UBC9	0.0662307	1.04698	0.0223163	0.100499	0.532287	0.682773	1528.73
3888-8_1	ING1	0.0664825	1.04716	0.0361578	0.178064	0.0334071	0.123007	95.9451
4832-75_2	TRAIL R1	0.0665059	1.04718	0.0850334	0.165019	0.0595238	0.17882	170.952
5272-55_2	SHC1	0.0665332	1.0472	0.0290482	0.10216	0.510915	0.66858	1467.35
9773-15_3	RN149	0.0668639	1.04744	0.0337331	0.145285	0.131162	0.293608	376.699
4280-47_2	PSA2	0.0670025	1.04754	0.0428526	0.111508	0.398619	0.570705	1144.83
7106-37_3	PLACL	0.067095	1.04761	0.0392426	0.171043	0.0458378	0.151492	131.646
5584-21_3	Holo-TC II	0.0673081	1.04776	0.0527793	0.166057	0.0569401	0.172684	163.532
3181-50_2	Cathepsin S	0.0673417	1.04778	0.0347174	0.100125	0.537143	0.685329	1542.67
8038-41_3	NSDHL	0.067474	1.04788	-0.0281465	0.0945991	0.610487	0.741988	1753.32
3414-40_2	BMX	0.0676272	1.04799	0.0399788	0.179767	0.0308798	0.116082	88.6869
6296-36_3	OIT3	0.0677325	1.04807	0.0498373	0.117491	0.335149	0.511721	962.548
9857-38_3	IRF4	0.0677431	1.04808	0.106048	0.207894	0.00756012	0.0487918	21.7127
4890-10_1	ACTH	0.0678134	1.04813	0.0277927	0.145991	0.127729	0.292926	366.837
7011-8_3	KCIP4	0.067987	1.04825	0.044117	0.0773577	0.83471	0.897189	2397.29
3305-6_1	DLL4	0.0681275	1.04836	0.0195595	0.124636	0.268696	0.447879	771.695
2668-70_2	Calpain I	0.0681698	1.04839	0.019094	0.125467	0.261635	0.442529	751.415
3292-75_1	CD48	0.0686285	1.04872	0.0834231	0.216327	0.00476422	0.0370809	13.6829
6473-55_3	PLUNC	0.0687156	1.04878	0.0107137	0.101163	0.523696	0.677197	1504.05
6620-82_3	LIGO1	0.0687666	1.04882	0.0495059	0.148608	0.115637	0.273342	332.11
6612-90_3	CP079	0.0690403	1.04902	-0.0147686	0.12634	0.254367	0.43253	730.543
6447-73_3	PTX3	0.0691492	1.0491	0.0502054	0.21425	0.00534719	0.0387806	15.3571
8374-5_3	NGF R	0.0692089	1.04914	-0.0398958	0.117948	0.330593	0.509095	949.463
3484-60_2	Angiotensinogen	0.0696405	1.04946	-0.00918624	0.0587453	0.97914	0.987044	2812.09
6054-6_3	NXPH3	0.0699905	1.04971	0.0328666	0.100997	0.525839	0.678136	1510.21
4811-33_3	ITI heavy chain H4	0.0699931	1.04971	0.0420568	0.142252	0.146771	0.313402	421.525
5612-16_3	HINT2	0.0700462	1.04975	0.0217537	0.0643124	0.952302	0.971669	2735.01
5252-33_3	PDE11	0.0700738	1.04977	0.0775184	0.178396	0.0329002	0.121922	94.4893
5099-14_3	LAG-3	0.0701253	1.04981	0.0731515	0.149439	0.112002	0.269817	321.669
10491-21_3	MPRD	0.0701947	1.04986	-0.0713277	0.102576	0.505629	0.666132	1452.17
8894-80_3	hnRNP A/B	0.0702081	1.04987	-0.0234623	0.078064	0.826504	0.890033	2373.72
6064-4_3	TXNDC4	0.0702789	1.04992	0.127254	0.157665	0.080849	0.217008	232.198
5957-30_3	Somatostatin-28	0.0703905	1.05	0.0471278	0.203988	0.00930438	0.0546466	26.7222
7806-33_3	B4GT7	0.0704085	1.05001	0.0794476	0.174616	0.0390843	0.135568	112.25
5858-6_5	14-3-3 protein zeta/delta	0.070553	1.05012	0.0359741	0.100997	0.525839	0.678136	1510.21
5748-20_3	Acid ceramidase	0.0706536	1.05019	0.0735831	0.173286	0.0414884	0.14202	119.155
3629-60_4	MRCKB	0.0707133	1.05024	0.0410192	0.108226	0.43635	0.604629	1253.2
3737-6_3	Cathepsin H	0.070862	1.05034	0.0478219	0.195804	0.0141935	0.0721722	40.7638
8476-11_3	CgA	0.0711647	1.05056	0.0761829	0.0989614	0.552352	0.696686	1586.36
7115-5_3	Semenogelin	0.0713315	1.05069	0.0292599	0.144038	0.137405	0.301703	394.628
4132-27_2	FST	0.0714702	1.05079	0.0139013	0.146739	0.124173	0.285528	356.625
9783-75_3	DJC11	0.0714896	1.0508	0.054563	0.19489	0.014863	0.0734706	42.6864
5118-74_2	RTN4	0.0715356	1.05083	0.142905	0.205484	0.00859727	0.0517638	24.6914
3346-72_2	AURKB	0.071708	1.05096	-0.0179328	0.104861	0.477002	0.641963	1369.95
3079-62_2	TIG2	0.0719649	1.05115	0.0618568	0.207395	0.00776486	0.0495571	22.3007
8480-29_3	FBLN3	0.0721364	1.05127	0.0771571	0.18388	0.025459	0.104297	73.1183
5247-17_4	Cyclophilin A	0.0722835	1.05138	0.0496234	0.142044	0.147892	0.314394	424.746
3522-57_1	Vasoactive Intestinal Peptide	0.0724022	1.05147	0.0132288	0.0783548	0.823083	0.888737	2363.89
5714-88_3	IFNA6	0.0726482	1.05165	0.00530839	0.121147	0.299881	0.480882	861.259
10533-1_3	PCDA4	0.0727467	1.05172	0.0729583	0.131865	0.211775	0.38568	608.218
2665-26_2	BCMA	0.0729869	1.05189	0.108737	0.192439	0.0168004	0.0798855	48.2509
6603-18_3	KALM	0.0731631	1.05202	0.0184553	0.152929	0.0977474	0.24734	280.73
5885-55_3	eIF-4H	0.0733883	1.05218	0.0959555	0.133361	0.20124	0.373119	577.961
3152-57_1	TNF sR-II	0.0734833	1.05225	0.0776746	0.229996	0.00216796	0.0219322	6.22638
3519-3_2	TARC	0.073833	1.05251	0.0743341	0.20968	0.0068662	0.0458564	19.7197
5462-62_3	Ficolin-3	0.074376	1.05291	0.0918311	0.121271	0.298727	0.479298	857.943
[truncated: 875 more rows]

## Sheet: Select only markers mean FC≥1.4
SOMAmer	Target	logFC_mean	FC mean	logFC_median		KS_dist	p_val	FDR	Bonferroni		S7 Data. Differential protein abundances between progressors and non-progressors in the training and test sets (combined) from the Adolescent Cohort Study, ranked by ascending Banjamini-Hochberg false discovery rate (FDR).
											We have only selected biomarkers with a mean fold changes ≥ 1.4 and P value ≤ 0.05
SOMAmer	Target	logFC_mean	FC mean	logFC_median	FC median	KS_dist	p_val	FDR	Bonferroni
3714-49_2	CK-MB	-0.885079	1.84687	-0.626052	1.54334	0.390195	5.85018e-09	2.80029e-06	1.68017e-05
4337-49_2	CRP	0.971038	1.96025	1.16357	2.24011	0.348899	3.00566e-07	4.31613e-05	0.000863225
2692-74_2	NPS-PLA2	1.05069	2.07152	0.844232	1.79531	0.338637	7.47129e-07	8.58302e-05	0.00214575
8228-10_3	CK083	0.542098	1.45609	0.202121	1.15039	0.311051	7.55026e-06	0.000516294	0.0216844
7886-26_3	SPTC1	0.577534	1.4923	0.224828	1.16864	0.296967	2.28003e-05	0.00110987	0.0654825
6121-5_3	RNAS7	0.753484	1.68586	0.108391	1.07803	0.284961	5.61781e-05	0.0019676	0.161344
7648-9_3	MYPC1 (MYBPC1)	-0.861435	1.81685	-0.419031	1.33703	0.276194	0.000105996	0.00310633	0.30442
9723-105_3	EMILIN-3	1.13137	2.19067	0.122723	1.08879	0.266514	0.000208809	0.00535447	0.599701
10089-7_3	ASML	0.770485	1.70584	0.248008	1.18757	0.264396	0.000241436	0.00576668	0.693404
9574-11_3	BIN1	-0.617444	1.53415	-0.111352	1.08024	0.257291	0.000389527	0.00754089	1.11872
4569-52_2	SORC2	-1.50817	2.84449	-0.278303	1.21277	0.250686	0.000600647	0.00947834	1.72506
10362-35_3	c-Myc	4.01676	16.187	0.113578	1.08191	0.249107	0.000665036	0.0104371	1.90998
3212-30_3	ASAH2	-0.539115	1.45308	-0.27539	1.21032	0.245866	0.000817994	0.0120917	2.34928
9050-170_3	CA063	0.689118	1.6123	0.0463075	1.03262	0.245077	0.000859946	0.0121663	2.46977
5032-64_1	SSRP1	0.785489	1.72368	0.108004	1.07774	0.242252	0.00102716	0.0138498	2.95001
7778-104_3	BINCA	1.11754	2.16976	0.0970208	1.06956	0.241961	0.001046	0.0139726	3.00412
9491-13_3	TRGC1	0.568814	1.4833	0.268065	1.20419	0.241836	0.00105417	0.0140166	3.02759
3504-58_2	LEAP-1 (HEPC)	0.580547	1.49542	0.660398	1.58052	0.240174	0.00116899	0.0149159	3.35733
9290-8_3	RMD3	0.806989	1.74956	0.0595231	1.04212	0.23494	0.00161144	0.0182613	4.62804
10453-7_3	CEA20	0.560538	1.47482	0.230636	1.17335	0.233693	0.00173761	0.0190703	4.99041
9569-14_3	SCAR3	1.96568	3.90598	0.174498	1.12857	0.229913	0.00217868	0.0219322	6.25717
3802-50_1	Cystatin-S	0.802177	1.74373	0.143415	1.10452	0.226921	0.00259889	0.025047	7.46401
8357-43_3	ST4A1	0.769756	1.70498	0.325043	1.2527	0.225093	0.00289136	0.0270488	8.30398
4769-10_3	Olfactomedin-4	0.746954	1.67825	0.0792193	1.05645	0.223265	0.00321396	0.0288453	9.2305
9178-30_3	NEUREGULIN-1	0.855713	1.80965	0.108303	1.07796	0.219402	0.00400781	0.0329812	11.5104
7801-30_3	FAM107B	0.637235	1.55535	0.084651	1.06043	0.218322	0.00426	0.0344477	12.2347
5663-18_3	PF4V	0.636414	1.55446	0.125975	1.09124	0.214541	0.00526182	0.0386301	15.1119
10552-88_3	NKG2F	0.537232	1.45119	-0.096377	0.935379	0.212713	0.00581986	0.0412557	16.7147
3034-1_2	GFAP	1.17746	2.26177	0.167724	1.12328	0.211176	0.00633046	0.0434662	18.1811
9590-10_3	COX7R	-0.81643	1.76104	-0.175292	1.12919	0.209639	0.00688165	0.0458564	19.7641
10024-44_3	HOGA1	-1.17763	2.26205	0.140267	0.907351	0.207437	0.00774761	0.0495571	22.2511
10588-39_3	SIAT9	1.19889	2.29563	0.163852	1.12027	0.205941	0.00839116	0.0516047	24.0994
8903-1_3	COX6C	0.770337	1.70567	0.0702433	1.04989	0.202493	0.0100638	0.0573924	28.9033
8464-31_3	RSPO4	-0.781533	1.71896	0.133535	0.911595	0.202243	0.0101957	0.057428	29.2821
8980-19_3	MO2R2	1.87024	3.65594	0.116668	1.08423	0.200956	0.0109025	0.0604476	31.3119
6419-75_3	GPA33	0.75807	1.69123	0.0129784	1.00904	0.197757	0.0128533	0.0678774	36.9148
2969-11_1	ALK-1	0.922812	1.89581	0.115096	1.08305	0.197673	0.012908	0.0678968	37.0717
3070-1_2	IL-2	1.14343	2.20905	0.0898096	1.06423	0.195139	0.0146776	0.0729311	42.1542
4801-13_3	PERL	0.553381	1.46752	0.111995	1.08072	0.194433	0.0152082	0.075048	43.678
8748-45_3	HG2A	1.57631	2.98207	0.0648859	1.046	0.194059	0.015496	0.0759463	44.5045
10551-7_3	LAT	0.82388	1.77016	0.260538	1.19792	0.191608	0.0175068	0.081227	50.2795
9859-180_3	SSAT-1	0.704258	1.62931	0.0311135	1.0218	0.190112	0.0188455	0.0845691	54.1242
2781-63_2	LAG-1	1.01038	2.01444	0.0553047	1.03908	0.188492	0.0203982	0.0898471	58.5835
8081-55_3	PLD5	2.24876	4.75275	0.0709825	1.05043	0.188533	0.020357	0.0898471	58.4652
7866-11_3	DJC30	1.07169	2.1019	-0.0141312	0.990253	0.187453	0.0214525	0.0934923	61.6114
7755-37_3	ITB5	-0.877148	1.83674	-0.0669606	1.04751	0.187162	0.0217562	0.0942441	62.4839
4135-84_2	IgE	0.909524	1.87843	0.836909	1.78622	0.18683	0.0221081	0.0951939	63.4943
9986-14_3	Neuropeptide W	-0.843002	1.79378	-0.0750491	1.0534	0.186332	0.0226453	0.0967817	65.0373
9382-110_3	MO2R1	0.595128	1.51061	-0.0552799	0.962408	0.185667	0.0233797	0.0997717	67.1464
6469-62_3	LY66D	1.95692	3.88233	0.109691	1.079	0.185085	0.0240395	0.100911	69.0414
10425-3_3	B4GT5	-0.828781	1.77618	0.0690519	0.953264	0.183797	0.0255596	0.104297	73.4071
5106-52_3	NOTC2	-0.837816	1.78734	0.0673692	0.954377	0.183216	0.0262736	0.104512	75.4577
9867-23_3	F16P2	-0.577978	1.49276	-0.13225	1.096	0.181886	0.0279721	0.1093	80.3359
10014-31_3	SLUG	-0.680696	1.60291	0.103618	0.930696	0.18172	0.0281911	0.10933	80.9648
7786-83_3	CLC2B	1.17269	2.25432	0.053131	1.03751	0.178812	0.032276	0.120856	92.6967
7827-20_3	ADA32	0.548303	1.46236	0.0749869	1.05335	0.178687	0.0324622	0.12108	93.2313
9255-5_3	IL-17C	-1.25645	2.38907	0.054305	0.963058	0.176776	0.0354367	0.127697	101.774
8470-213_3	RNase H1	-0.769329	1.70448	0.103981	0.930462	0.17661	0.0357063	0.128026	102.549
10816-150_3	PILRA	0.807875	1.75063	0.123658	1.08949	0.17204	0.0438582	0.147322	125.961
9568-289_3	FCAMR	1.95494	3.87701	0.202661	1.15082	0.1715	0.044921	0.149494	129.013

## Sheet: Considering FDR
SOMAmer	Target	logFC_mean	FC mean	logFC_median	KS_dist	p_val	FDR	Bonferroni
										We selected biomarkers with FDR ≤ 0.05
SOMAmer	Target	logFC_mean	FC mean	logFC_median	KS_dist	p_val	FDR	Bonferroni
3714-49_2	CK-MB	-0.885079	1.84687	-0.626052	0.390195	5.85018e-09	2.80029e-06	1.68017e-05
4337-49_2	CRP	0.971038	1.96025	1.16357	0.348899	3.00566e-07	4.31613e-05	0.000863225
2692-74_2	NPS-PLA2 (PLA2G2A)	1.05069	2.07152	0.844232	0.338637	7.47129e-07	8.58302e-05	0.00214575
8228-10_3	CK083 (C11orf83)	0.542098	1.45609	0.202121	0.311051	7.55026e-06	0.000516294	0.0216844
7886-26_3	SPTC1	0.577534	1.4923	0.224828	0.296967	2.28003e-05	0.00110987	0.0654825
6121-5_3	RNAS7	0.753484	1.68586	0.108391	0.284961	5.61781e-05	0.0019676	0.161344
7648-9_3	MYPC1 (MYBPC1)	-0.861435	1.81685	-0.419031	0.276194	0.000105996	0.00310633	0.30442
9723-105_3	EMILIN-3	1.13137	2.19067	0.122723	0.266514	0.000208809	0.00535447	0.599701
10089-7_3	ASML	0.770485	1.70584	0.248008	0.264396	0.000241436	0.00576668	0.693404
9574-11_3	BIN1	-0.617444	1.53415	-0.111352	0.257291	0.000389527	0.00754089	1.11872
4569-52_2	SORC2	-1.50817	2.84449	-0.278303	0.250686	0.000600647	0.00947834	1.72506
10362-35_3	c-Myc	4.01676	16.187	0.113578	0.249107	0.000665036	0.0104371	1.90998
3212-30_3	ASAH2	-0.539115	1.45308	-0.27539	0.245866	0.000817994	0.0120917	2.34928
9050-170_3	CA063	0.689118	1.6123	0.0463075	0.245077	0.000859946	0.0121663	2.46977
5032-64_1	SSRP1	0.785489	1.72368	0.108004	0.242252	0.00102716	0.0138498	2.95001
7778-104_3	BINCA	1.11754	2.16976	0.0970208	0.241961	0.001046	0.0139726	3.00412
9491-13_3	TRGC1	0.568814	1.4833	0.268065	0.241836	0.00105417	0.0140166	3.02759
3504-58_2	LEAP-1 (HEPC)	0.580547	1.49542	0.660398	0.240174	0.00116899	0.0149159	3.35733
9290-8_3	RMD3	0.806989	1.74956	0.0595231	0.23494	0.00161144	0.0182613	4.62804
10453-7_3	CEA20	0.560538	1.47482	0.230636	0.233693	0.00173761	0.0190703	4.99041
9569-14_3	SCAR3	1.96568	3.90598	0.174498	0.229913	0.00217868	0.0219322	6.25717
3802-50_1	Cystatin-S	0.802177	1.74373	0.143415	0.226921	0.00259889	0.025047	7.46401
8357-43_3	ST4A1	0.769756	1.70498	0.325043	0.225093	0.00289136	0.0270488	8.30398
4769-10_3	Olfactomedin-4	0.746954	1.67825	0.0792193	0.223265	0.00321396	0.0288453	9.2305
9178-30_3	NEUREGULIN-1	0.855713	1.80965	0.108303	0.219402	0.00400781	0.0329812	11.5104
7801-30_3	FAM107B	0.637235	1.55535	0.084651	0.218322	0.00426	0.0344477	12.2347
5663-18_3	PF4V	0.636414	1.55446	0.125975	0.214541	0.00526182	0.0386301	15.1119
10552-88_3	NKG2F	0.537232	1.45119	-0.096377	0.212713	0.00581986	0.0412557	16.7147
3034-1_2	GFAP	1.17746	2.26177	0.167724	0.211176	0.00633046	0.0434662	18.1811
9590-10_3	COX7R	-0.81643	1.76104	-0.175292	0.209639	0.00688165	0.0458564	19.7641
10024-44_3	HOGA1	-1.17763	2.26205	0.140267	0.207437	0.00774761	0.0495571	22.2511
